# Supplementary material for: 5-tert-Butyl 1-ethyl 3-amino-1,4,5,6-tetra­hydro­pyrrolo­[3,4-c]pyrazole-1,5-dicarboxyl­ate
Source: Acta Crystallogr Sect E Struct Rep Online. 2011 Apr 16;67(Pt 5):o1150. doi: 10.1107/S1600536811013444 (PMC3089316; doi:10.1107/S1600536811013444)
Supplement: Supplementary file 1 [file e-67-o1150-sup1.cif]

##############################################################################
#                                                                            #
# This CIF contains the data in a paper accepted for publication in          #
# Acta Crystallographica Section E. It conforms to the requirements of       #
# Notes for Authors for Acta Crystallographica Section E, and has been       #
# peer reviewed under the auspices of the IUCr Commission on Journals.       #
#                                                                            #
# Full details of the Crystallographic Information File format               #
# are given in the paper "The Crystallographic Information File (CIF):       #
# a New Standard Archive File for Crystallography" by S. R. Hall, F. H.      #
# Allen and I. D. Brown [Acta Cryst. (1991), A47, 655-685].                  #
#                                                                            #
# The current version of the core CIF dictionary is obtainable from          #
# ftp://ftp.iucr.org/pub/cif_core.dic.                                       #
#                                                                            #
# Software is freely available for graphical display of the structure(s)     #
# in this CIF. For information consult the CIF software page                 #
# http://www.iucr.org/resources/cif/software.                                #
#                                                                            #
# This file may be used for bona fide research purposes within the           #
# scientific community so long as proper attribution is given to the journal # 
# article from which it was obtained.                                        #
#                                                                            #
##############################################################################
data_I
_audit_creation_method     SHELXL-97
_chemical_name_systematic
;
5-<i>tert</i>-Butyl 1-ethyl
3-amino-1,4,5,6-tetrahydropyrrolo[3,4-<i>c</i>]pyrazole-1,5-dicarboxylate
;
_chemical_name_common     ?
_chemical_formula_moiety     'C13 H20 N4 O4'
_chemical_formula_sum     'C13 H20 N4 O4'
_chemical_formula_iupac     'C13 H20 N4 O4'
_chemical_formula_weight     296.33
_chemical_melting_point     ?
_symmetry_cell_setting     triclinic
_symmetry_space_group_name_H-M     'P -1'
_symmetry_space_group_name_Hall     '-P 1'
loop_
    _symmetry_equiv_pos_as_xyz
    'x, y, z'
    '-x, -y, -z'
_cell_length_a     10.772(3)
_cell_length_b     12.180(4)
_cell_length_c     12.986(4)
_cell_angle_alpha     70.845(5)
_cell_angle_beta     65.875(4)
_cell_angle_gamma     85.821(5)
_cell_volume     1465.2(7)
_cell_formula_units_Z     4
_cell_measurement_reflns_used     2737
_cell_measurement_theta_min     2.63
_cell_measurement_theta_max     28.03
_cell_measurement_temperature     296(2)
_exptl_crystal_description     block
_exptl_crystal_colour     colourless
_exptl_crystal_size_max     0.06
_exptl_crystal_size_mid     0.05
_exptl_crystal_size_min     0.04
_exptl_crystal_density_diffrn     1.343
_exptl_crystal_density_meas     ?
_exptl_crystal_density_method     'not measured'
_exptl_crystal_F_000     632
_exptl_absorpt_coefficient_mu     0.101
_exptl_absorpt_correction_type     multi-scan
_exptl_absorpt_process_details     '(SADABS; Bruker, 2008)'
_exptl_absorpt_correction_T_min     0.9940
_exptl_absorpt_correction_T_max     0.9960
_exptl_special_details
;
;
_diffrn_ambient_temperature     296(2)
_diffrn_radiation_type     MoK\a
_diffrn_radiation_wavelength     0.71073
_diffrn_radiation_source     'fine-focus sealed tube'
_diffrn_radiation_monochromator     graphite
_diffrn_measurement_device_type     'Bruker APEXII CCD'
_diffrn_measurement_method     '\f and \w'
_diffrn_detector_area_resol_mean     ?
_diffrn_reflns_number     7444
_diffrn_reflns_av_R_equivalents     0.0260
_diffrn_reflns_av_sigmaI/netI     0.0483
_diffrn_reflns_theta_min     1.77
_diffrn_reflns_theta_max     25.01
_diffrn_reflns_theta_full     25.01
_diffrn_measured_fraction_theta_max     0.988
_diffrn_measured_fraction_theta_full     0.988
_diffrn_reflns_limit_h_min     -12
_diffrn_reflns_limit_h_max     10
_diffrn_reflns_limit_k_min     -12
_diffrn_reflns_limit_k_max     14
_diffrn_reflns_limit_l_min     -15
_diffrn_reflns_limit_l_max     10
_diffrn_standards_number     0
_diffrn_standards_interval_count     ?
_diffrn_standards_interval_time     ?
_diffrn_standards_decay_%     ?
_refine_special_details
;
Refinement of <i>F</i>^2^ against ALL reflections. The weighted <i>R</i>-factor
<i>wR</i> and goodness of fit <i>S</i> are based on <i>F</i>^2^, conventional
<i>R</i>-factors <i>R</i> are based on <i>F</i>, with <i>F</i> set to zero for
negative <i>F</i>^2^. The threshold expression of <i>F</i>^2^ >
\s(<i>F</i>^2^) is used only for calculating <i>R</i>-factors(gt) <i>etc</i>.
and is not relevant to the choice of reflections for refinement.
<i>R</i>-factors based on <i>F</i>^2^ are statistically about twice as large
as those based on <i>F</i>, and <i>R</i>- factors based on ALL data will be
even larger.
;
_reflns_number_total     5102
_reflns_number_gt     3915
_reflns_threshold_expression     I>2\s(I)
_refine_ls_structure_factor_coef     Fsqd
_refine_ls_matrix_type     full
_refine_ls_R_factor_all     0.0655
_refine_ls_R_factor_gt     0.0473
_refine_ls_wR_factor_gt     0.1164
_refine_ls_wR_factor_ref     0.1281
_refine_ls_goodness_of_fit_ref     1.029
_refine_ls_restrained_S_all     1.029
_refine_ls_number_reflns     5102
_refine_ls_number_parameters     387
_refine_ls_number_restraints     0
_refine_ls_hydrogen_treatment     constr
_refine_ls_weighting_scheme     calc
_refine_ls_weighting_details
         'calc w=1/[\s^2^(Fo^2^)+(0.0632P)^2^+0.4323P] where P=(Fo^2^+2Fc^2^)/3'
_atom_sites_solution_hydrogens     geom
_atom_sites_solution_primary     direct
_atom_sites_solution_secondary     difmap
_refine_ls_shift/su_max     0.000
_refine_ls_shift/su_mean     0.000
_refine_diff_density_max     0.258
_refine_diff_density_min     -0.323
_refine_ls_extinction_method     none
_refine_ls_extinction_coef     ?
loop_
    _atom_type_symbol
    _atom_type_description
    _atom_type_scat_dispersion_real
    _atom_type_scat_dispersion_imag
    _atom_type_scat_source
    'C' 'C' 0.0033 0.0016
                         'International Tables Vol C Tables 4.2.6.8 and 6.1.1.4'
    'H' 'H' 0.0000 0.0000
                         'International Tables Vol C Tables 4.2.6.8 and 6.1.1.4'
    'N' 'N' 0.0061 0.0033
                         'International Tables Vol C Tables 4.2.6.8 and 6.1.1.4'
    'O' 'O' 0.0106 0.0060
                         'International Tables Vol C Tables 4.2.6.8 and 6.1.1.4'
_computing_data_collection     'APEX2 (Bruker, 2008)'
_computing_cell_refinement     'SAINT (Bruker, 2008)'
_computing_data_reduction     'SAINT (Bruker, 2008)'
_computing_structure_solution     'SHELXS97 (Sheldrick, 2008)'
_computing_structure_refinement     'SHELXL97 (Sheldrick, 2008)'
_computing_molecular_graphics     'SHELXTL (Sheldrick, 2008)'
_computing_publication_material     'SHELXTL (Sheldrick, 2008)'
loop_
    _atom_site_type_symbol
    _atom_site_label
    _atom_site_fract_x
    _atom_site_fract_y
    _atom_site_fract_z
    _atom_site_U_iso_or_equiv
    _atom_site_adp_type
    _atom_site_calc_flag
    _atom_site_refinement_flags
    _atom_site_occupancy
    _atom_site_symmetry_multiplicity
    _atom_site_disorder_assembly
    _atom_site_disorder_group
    O O1 0.26829(15) 0.40073(13) 0.06447(14) 0.0348(4) Uani d . 1 1 . .
    O O2 0.15420(17) 0.22918(13) 0.11483(14) 0.0383(4) Uani d . 1 1 . .
    O O3 0.18836(13) 0.80172(12) 0.11637(12) 0.0248(3) Uani d . 1 1 . .
    O O4 -0.02679(14) 0.86224(13) 0.15737(14) 0.0303(4) Uani d . 1 1 . .
    O O5 0.28280(14) 1.06702(13) 0.45631(14) 0.0333(4) Uani d . 1 1 . .
    O O6 0.39625(15) 1.23659(13) 0.41233(14) 0.0348(4) Uani d . 1 1 . .
    O O7 0.33735(13) 0.66947(12) 0.40945(12) 0.0263(3) Uani d . 1 1 . .
    O O8 0.54850(14) 0.63169(12) 0.29063(12) 0.0264(3) Uani d . 1 1 . .
    N N1 0.04383(17) 0.39313(15) 0.13325(15) 0.0266(4) Uani d . 1 1 . .
    N N2 -0.08554(17) 0.34058(15) 0.17464(16) 0.0278(4) Uani d . 1 1 . .
    N N3 0.03062(16) 0.69338(14) 0.12056(15) 0.0252(4) Uani d . 1 1 . .
    N N4 -0.30512(18) 0.40713(16) 0.22648(17) 0.0334(5) Uani d . 1 1 . .
    H H4" -0.3627 0.4607 0.2482 0.050 Uiso d R 1 1 . .
    H H4' -0.3438 0.3339 0.2641 0.050 Uiso d R 1 1 . .
    N N5 0.50579(16) 1.08232(14) 0.36264(15) 0.0240(4) Uani d . 1 1 . .
    N N6 0.63493(17) 1.14050(15) 0.30111(15) 0.0259(4) Uani d . 1 1 . .
    N N7 0.51226(16) 0.79033(14) 0.34994(15) 0.0238(4) Uani d . 1 1 . .
    N N8 0.85181(18) 1.08823(16) 0.19749(17) 0.0363(5) Uani d . 1 1 . .
    H H8' 0.8873 1.1559 0.1818 0.044 Uiso calc R 1 1 . .
    H H8" 0.9026 1.0366 0.1726 0.044 Uiso calc R 1 1 . .
    C C1 0.0358(2) 0.50843(17) 0.12258(17) 0.0240(5) Uani d . 1 1 . .
    C C2 -0.1695(2) 0.42522(18) 0.18909(18) 0.0265(5) Uani d . 1 1 . .
    C C3 -0.0945(2) 0.53222(18) 0.15632(18) 0.0239(5) Uani d . 1 1 . .
    C C4 -0.1110(2) 0.65547(17) 0.15288(19) 0.0252(5) Uani d . 1 1 . .
    H H4D -0.1435 0.6998 0.0929 0.030 Uiso calc R 1 1 . .
    H H4E -0.1721 0.6611 0.2300 0.030 Uiso calc R 1 1 . .
    C C5 0.1312(2) 0.60819(17) 0.08967(18) 0.0247(5) Uani d . 1 1 . .
    H H5A 0.1848 0.5907 0.1369 0.030 Uiso calc R 1 1 . .
    H H5B 0.1914 0.6337 0.0054 0.030 Uiso calc R 1 1 . .
    C C6 0.1580(2) 0.33069(19) 0.10486(18) 0.0289(5) Uani d . 1 1 . .
    C C7 0.3986(2) 0.3522(2) 0.0194(2) 0.0403(6) Uani d . 1 1 . .
    H H7A 0.4667 0.4144 -0.0399 0.048 Uiso calc R 1 1 . .
    H H7B 0.3917 0.2983 -0.0191 0.048 Uiso calc R 1 1 . .
    C C8 0.4422(3) 0.2901(3) 0.1178(2) 0.0500(7) Uani d . 1 1 . .
    H H8D 0.4388 0.3408 0.1619 0.075 Uiso calc R 1 1 . .
    H H8E 0.5337 0.2679 0.0845 0.075 Uiso calc R 1 1 . .
    H H8F 0.3822 0.2218 0.1703 0.075 Uiso calc R 1 1 . .
    C C9 0.0578(2) 0.79265(17) 0.13261(18) 0.0233(5) Uani d . 1 1 . .
    C C10 0.24457(19) 0.90541(17) 0.12164(18) 0.0230(5) Uani d . 1 1 . .
    C C11 0.3866(2) 0.87316(18) 0.10925(19) 0.0286(5) Uani d . 1 1 . .
    H H11A 0.3815 0.8011 0.1707 0.043 Uiso calc R 1 1 . .
    H H11B 0.4315 0.9335 0.1168 0.043 Uiso calc R 1 1 . .
    H H11C 0.4371 0.8643 0.0324 0.043 Uiso calc R 1 1 . .
    C C12 0.1652(2) 0.9233(2) 0.24050(18) 0.0303(5) Uani d . 1 1 . .
    H H12A 0.0756 0.9455 0.2468 0.046 Uiso calc R 1 1 . .
    H H12B 0.2116 0.9837 0.2466 0.046 Uiso calc R 1 1 . .
    H H12C 0.1577 0.8522 0.3038 0.046 Uiso calc R 1 1 . .
    C C13 0.2481(2) 1.00881(18) 0.01703(18) 0.0279(5) Uani d . 1 1 . .
    H H13A 0.2999 0.9927 -0.0559 0.042 Uiso calc R 1 1 . .
    H H13B 0.2899 1.0760 0.0166 0.042 Uiso calc R 1 1 . .
    H H13C 0.1567 1.0235 0.0239 0.042 Uiso calc R 1 1 . .
    C C14 0.7175(2) 1.06333(17) 0.26074(18) 0.0242(5) Uani d . 1 1 . .
    C C15 0.6416(2) 0.95619(17) 0.29503(17) 0.0223(4) Uani d . 1 1 . .
    C C16 0.5126(2) 0.97181(17) 0.35743(17) 0.0226(4) Uani d . 1 1 . .
    C C17 0.3930(2) 1.13870(19) 0.41168(18) 0.0272(5) Uani d . 1 1 . .
    C C18 0.1527(2) 1.1110(2) 0.5106(2) 0.0393(6) Uani d . 1 1 . .
    H H18A 0.1624 1.1630 0.5500 0.047 Uiso calc R 1 1 . .
    H H18B 0.0880 1.0467 0.5704 0.047 Uiso calc R 1 1 . .
    C C19 0.0999(3) 1.1747(3) 0.4194(2) 0.0500(7) Uani d . 1 1 . .
    H H19A 0.1563 1.2452 0.3675 0.075 Uiso calc R 1 1 . .
    H H19B 0.0080 1.1935 0.4585 0.075 Uiso calc R 1 1 . .
    H H19C 0.1014 1.1266 0.3734 0.075 Uiso calc R 1 1 . .
    C C20 0.4166(2) 0.86791(17) 0.40609(18) 0.0245(5) Uani d . 1 1 . .
    H H20A 0.3799 0.8369 0.4926 0.029 Uiso calc R 1 1 . .
    H H20B 0.3426 0.8839 0.3802 0.029 Uiso calc R 1 1 . .
    C C21 0.65594(19) 0.83642(17) 0.28762(18) 0.0227(4) Uani d . 1 1 . .
    H H21A 0.6951 0.8374 0.2055 0.027 Uiso calc R 1 1 . .
    H H21B 0.7108 0.7922 0.3283 0.027 Uiso calc R 1 1 . .
    C C22 0.4724(2) 0.69102(17) 0.34557(17) 0.0223(4) Uani d . 1 1 . .
    C C23 0.2682(2) 0.55632(18) 0.43977(19) 0.0269(5) Uani d . 1 1 . .
    C C24 0.3325(2) 0.45964(18) 0.5035(2) 0.0318(5) Uani d . 1 1 . .
    H H24A 0.4243 0.4547 0.4499 0.048 Uiso calc R 1 1 . .
    H H24B 0.2809 0.3872 0.5303 0.048 Uiso calc R 1 1 . .
    H H24C 0.3335 0.4753 0.5710 0.048 Uiso calc R 1 1 . .
    C C25 0.2688(2) 0.5414(2) 0.3285(2) 0.0366(6) Uani d . 1 1 . .
    H H25A 0.2313 0.6073 0.2891 0.055 Uiso calc R 1 1 . .
    H H25B 0.2148 0.4717 0.3500 0.055 Uiso calc R 1 1 . .
    H H25C 0.3607 0.5358 0.2756 0.055 Uiso calc R 1 1 . .
    C C26 0.1261(2) 0.5688(2) 0.5249(2) 0.0355(6) Uani d . 1 1 . .
    H H26A 0.1310 0.5911 0.5876 0.053 Uiso calc R 1 1 . .
    H H26B 0.0732 0.4958 0.5588 0.053 Uiso calc R 1 1 . .
    H H26C 0.0837 0.6274 0.4825 0.053 Uiso calc R 1 1 . .
loop_
    _atom_site_aniso_label
    _atom_site_aniso_U_11
    _atom_site_aniso_U_22
    _atom_site_aniso_U_33
    _atom_site_aniso_U_12
    _atom_site_aniso_U_13
    _atom_site_aniso_U_23
    O1 0.0307(8) 0.0283(9) 0.0448(9) 0.0079(7) -0.0123(7) -0.0166(7)
    O2 0.0497(10) 0.0235(9) 0.0474(10) 0.0099(7) -0.0223(8) -0.0171(7)
    O3 0.0228(7) 0.0174(7) 0.0364(8) 0.0017(6) -0.0129(6) -0.0105(6)
    O4 0.0246(8) 0.0212(8) 0.0471(9) 0.0035(6) -0.0139(7) -0.0151(7)
    O5 0.0252(8) 0.0301(9) 0.0415(9) 0.0043(7) -0.0074(7) -0.0165(7)
    O6 0.0394(9) 0.0243(9) 0.0429(9) 0.0074(7) -0.0140(7) -0.0184(7)
    O7 0.0257(8) 0.0195(8) 0.0348(8) -0.0016(6) -0.0130(6) -0.0089(6)
    O8 0.0308(8) 0.0185(8) 0.0308(8) 0.0028(6) -0.0126(6) -0.0094(6)
    N1 0.0303(9) 0.0179(9) 0.0328(10) 0.0031(7) -0.0125(8) -0.0106(8)
    N2 0.0319(10) 0.0197(9) 0.0331(10) 0.0011(8) -0.0137(8) -0.0096(8)
    N3 0.0234(9) 0.0187(9) 0.0354(10) 0.0032(7) -0.0120(8) -0.0115(8)
    N4 0.0298(10) 0.0221(10) 0.0455(11) -0.0031(8) -0.0124(9) -0.0103(9)
    N5 0.0252(9) 0.0170(9) 0.0291(9) 0.0010(7) -0.0101(7) -0.0081(7)
    N6 0.0258(9) 0.0191(9) 0.0313(10) 0.0001(7) -0.0100(8) -0.0083(8)
    N7 0.0241(9) 0.0186(9) 0.0309(9) 0.0018(7) -0.0117(7) -0.0103(7)
    N8 0.0266(10) 0.0200(10) 0.0557(13) -0.0013(8) -0.0077(9) -0.0156(9)
    C1 0.0319(11) 0.0191(11) 0.0244(10) 0.0021(9) -0.0134(9) -0.0088(9)
    C2 0.0340(12) 0.0213(11) 0.0256(11) -0.0009(9) -0.0134(9) -0.0070(9)
    C3 0.0274(11) 0.0205(11) 0.0269(11) 0.0030(9) -0.0128(9) -0.0096(9)
    C4 0.0264(11) 0.0188(11) 0.0325(11) 0.0003(8) -0.0133(9) -0.0090(9)
    C5 0.0267(11) 0.0209(11) 0.0290(11) 0.0040(9) -0.0116(9) -0.0113(9)
    C6 0.0391(13) 0.0229(12) 0.0278(11) 0.0068(10) -0.0148(10) -0.0116(9)
    C7 0.0344(13) 0.0409(15) 0.0446(14) 0.0137(11) -0.0116(11) -0.0210(12)
    C8 0.0479(15) 0.0555(18) 0.0545(17) 0.0147(13) -0.0253(13) -0.0244(14)
    C9 0.0248(10) 0.0175(10) 0.0254(10) -0.0007(9) -0.0097(9) -0.0047(8)
    C10 0.0221(10) 0.0180(10) 0.0280(11) -0.0034(8) -0.0092(8) -0.0068(8)
    C11 0.0268(11) 0.0234(11) 0.0346(12) 0.0006(9) -0.0130(9) -0.0077(9)
    C12 0.0285(11) 0.0338(13) 0.0294(11) -0.0005(9) -0.0108(9) -0.0118(10)
    C13 0.0295(11) 0.0211(11) 0.0305(11) 0.0025(9) -0.0107(9) -0.0074(9)
    C14 0.0284(11) 0.0176(11) 0.0270(11) 0.0006(9) -0.0122(9) -0.0064(9)
    C15 0.0257(11) 0.0175(10) 0.0236(10) 0.0007(8) -0.0108(9) -0.0055(8)
    C16 0.0284(11) 0.0180(10) 0.0237(10) 0.0017(8) -0.0131(9) -0.0064(8)
    C17 0.0314(12) 0.0255(12) 0.0273(11) 0.0054(9) -0.0125(9) -0.0119(9)
    C18 0.0292(12) 0.0452(15) 0.0402(13) 0.0077(11) -0.0044(10) -0.0234(12)
    C19 0.0383(14) 0.0593(18) 0.0593(17) 0.0192(13) -0.0192(13) -0.0320(15)
    C20 0.0247(10) 0.0210(11) 0.0285(11) 0.0015(8) -0.0103(9) -0.0096(9)
    C21 0.0246(10) 0.0169(10) 0.0267(11) 0.0009(8) -0.0110(9) -0.0065(8)
    C22 0.0276(11) 0.0186(10) 0.0225(10) -0.0001(9) -0.0148(9) -0.0027(8)
    C23 0.0323(11) 0.0185(11) 0.0330(11) -0.0043(9) -0.0175(10) -0.0054(9)
    C24 0.0380(12) 0.0220(12) 0.0354(12) -0.0013(10) -0.0192(10) -0.0033(10)
    C25 0.0477(14) 0.0295(13) 0.0372(13) -0.0068(11) -0.0231(11) -0.0075(10)
    C26 0.0305(12) 0.0313(13) 0.0441(13) -0.0056(10) -0.0174(10) -0.0073(11)
_geom_special_details
;
All e.s.d.'s (except the e.s.d. in the dihedral angle between two l.s. planes)
are estimated using the full covariance matrix. The cell e.s.d.'s are taken
into account individually in the estimation of e.s.d.'s in distances, angles
and torsion angles; correlations between e.s.d.'s in cell parameters are only
used when they are defined by crystal symmetry. An approximate (isotropic)
treatment of cell e.s.d.'s is used for estimating e.s.d.'s involving l.s.
planes.
;
loop_
    _geom_bond_atom_site_label_1
    _geom_bond_atom_site_label_2
    _geom_bond_site_symmetry_2
    _geom_bond_distance
    _geom_bond_publ_flag
    O1 C6 . 1.327(3) ?
    O1 C7 . 1.447(3) ?
    O2 C6 . 1.202(3) ?
    O3 C9 . 1.341(2) ?
    O3 C10 . 1.473(2) ?
    O4 C9 . 1.216(2) ?
    O5 C17 . 1.328(2) ?
    O5 C18 . 1.442(3) ?
    O6 C17 . 1.198(3) ?
    O7 C22 . 1.341(2) ?
    O7 C23 . 1.471(2) ?
    O8 C22 . 1.216(2) ?
    N1 C1 . 1.365(3) ?
    N1 C6 . 1.379(3) ?
    N1 N2 . 1.390(2) ?
    N2 C2 . 1.330(3) ?
    N3 C9 . 1.336(3) ?
    N3 C5 . 1.471(3) ?
    N3 C4 . 1.472(2) ?
    N4 C2 . 1.347(3) ?
    N4 H4" . 0.8999 ?
    N4 H4' . 0.8999 ?
    N5 C16 . 1.365(3) ?
    N5 C17 . 1.373(3) ?
    N5 N6 . 1.393(2) ?
    N6 C14 . 1.330(3) ?
    N7 C22 . 1.339(3) ?
    N7 C21 . 1.473(2) ?
    N7 C20 . 1.477(3) ?
    N8 C14 . 1.338(3) ?
    N8 H8' . 0.8600 ?
    N8 H8" . 0.8600 ?
    C1 C3 . 1.329(3) ?
    C1 C5 . 1.482(3) ?
    C2 C3 . 1.429(3) ?
    C3 C4 . 1.487(3) ?
    C4 H4D . 0.9700 ?
    C4 H4E . 0.9700 ?
    C5 H5A . 0.9700 ?
    C5 H5B . 0.9700 ?
    C7 C8 . 1.494(4) ?
    C7 H7A . 0.9700 ?
    C7 H7B . 0.9700 ?
    C8 H8D . 0.9600 ?
    C8 H8E . 0.9600 ?
    C8 H8F . 0.9600 ?
    C10 C11 . 1.507(3) ?
    C10 C13 . 1.508(3) ?
    C10 C12 . 1.509(3) ?
    C11 H11A . 0.9600 ?
    C11 H11B . 0.9600 ?
    C11 H11C . 0.9600 ?
    C12 H12A . 0.9600 ?
    C12 H12B . 0.9600 ?
    C12 H12C . 0.9600 ?
    C13 H13A . 0.9600 ?
    C13 H13B . 0.9600 ?
    C13 H13C . 0.9600 ?
    C14 C15 . 1.430(3) ?
    C15 C16 . 1.329(3) ?
    C15 C21 . 1.486(3) ?
    C16 C20 . 1.484(3) ?
    C18 C19 . 1.486(4) ?
    C18 H18A . 0.9700 ?
    C18 H18B . 0.9700 ?
    C19 H19A . 0.9600 ?
    C19 H19B . 0.9600 ?
    C19 H19C . 0.9600 ?
    C20 H20A . 0.9700 ?
    C20 H20B . 0.9700 ?
    C21 H21A . 0.9700 ?
    C21 H21B . 0.9700 ?
    C23 C24 . 1.504(3) ?
    C23 C26 . 1.511(3) ?
    C23 C25 . 1.512(3) ?
    C24 H24A . 0.9600 ?
    C24 H24B . 0.9600 ?
    C24 H24C . 0.9600 ?
    C25 H25A . 0.9600 ?
    C25 H25B . 0.9600 ?
    C25 H25C . 0.9600 ?
    C26 H26A . 0.9600 ?
    C26 H26B . 0.9600 ?
    C26 H26C . 0.9600 ?
loop_
    _geom_angle_atom_site_label_1
    _geom_angle_atom_site_label_2
    _geom_angle_atom_site_label_3
    _geom_angle_site_symmetry_1
    _geom_angle_site_symmetry_3
    _geom_angle
    _geom_angle_publ_flag
    C6 O1 C7 . . 116.59(18) ?
    C9 O3 C10 . . 120.85(15) ?
    C17 O5 C18 . . 117.13(18) ?
    C22 O7 C23 . . 121.69(16) ?
    C1 N1 C6 . . 128.99(18) ?
    C1 N1 N2 . . 110.17(16) ?
    C6 N1 N2 . . 120.78(17) ?
    C2 N2 N1 . . 104.91(16) ?
    C9 N3 C5 . . 124.64(17) ?
    C9 N3 C4 . . 120.16(17) ?
    C5 N3 C4 . . 114.81(15) ?
    C2 N4 H4" . . 121.4 ?
    C2 N4 H4' . . 119.3 ?
    H4" N4 H4' . . 112.9 ?
    C16 N5 C17 . . 128.92(17) ?
    C16 N5 N6 . . 110.18(16) ?
    C17 N5 N6 . . 120.77(16) ?
    C14 N6 N5 . . 104.90(16) ?
    C22 N7 C21 . . 121.67(17) ?
    C22 N7 C20 . . 123.51(16) ?
    C21 N7 C20 . . 114.55(15) ?
    C14 N8 H8' . . 120.0 ?
    C14 N8 H8" . . 120.0 ?
    H8' N8 H8" . . 120.0 ?
    C3 C1 N1 . . 108.48(18) ?
    C3 C1 C5 . . 114.49(19) ?
    N1 C1 C5 . . 136.95(19) ?
    N2 C2 N4 . . 121.98(19) ?
    N2 C2 C3 . . 110.42(18) ?
    N4 C2 C3 . . 127.6(2) ?
    C1 C3 C2 . . 106.00(19) ?
    C1 C3 C4 . . 111.15(17) ?
    C2 C3 C4 . . 142.74(19) ?
    N3 C4 C3 . . 100.28(16) ?
    N3 C4 H4D . . 111.7 ?
    C3 C4 H4D . . 111.7 ?
    N3 C4 H4E . . 111.7 ?
    C3 C4 H4E . . 111.7 ?
    H4D C4 H4E . . 109.5 ?
    N3 C5 C1 . . 98.69(16) ?
    N3 C5 H5A . . 112.0 ?
    C1 C5 H5A . . 112.0 ?
    N3 C5 H5B . . 112.0 ?
    C1 C5 H5B . . 112.0 ?
    H5A C5 H5B . . 109.7 ?
    O2 C6 O1 . . 127.0(2) ?
    O2 C6 N1 . . 123.8(2) ?
    O1 C6 N1 . . 109.18(18) ?
    O1 C7 C8 . . 111.1(2) ?
    O1 C7 H7A . . 109.4 ?
    C8 C7 H7A . . 109.4 ?
    O1 C7 H7B . . 109.4 ?
    C8 C7 H7B . . 109.4 ?
    H7A C7 H7B . . 108.0 ?
    C7 C8 H8D . . 109.5 ?
    C7 C8 H8E . . 109.5 ?
    H8D C8 H8E . . 109.5 ?
    C7 C8 H8F . . 109.5 ?
    H8D C8 H8F . . 109.5 ?
    H8E C8 H8F . . 109.5 ?
    O4 C9 N3 . . 123.50(18) ?
    O4 C9 O3 . . 126.06(18) ?
    N3 C9 O3 . . 110.43(18) ?
    O3 C10 C11 . . 102.22(16) ?
    O3 C10 C13 . . 108.64(16) ?
    C11 C10 C13 . . 111.19(16) ?
    O3 C10 C12 . . 111.02(15) ?
    C11 C10 C12 . . 110.14(18) ?
    C13 C10 C12 . . 113.09(18) ?
    C10 C11 H11A . . 109.5 ?
    C10 C11 H11B . . 109.5 ?
    H11A C11 H11B . . 109.5 ?
    C10 C11 H11C . . 109.5 ?
    H11A C11 H11C . . 109.5 ?
    H11B C11 H11C . . 109.5 ?
    C10 C12 H12A . . 109.5 ?
    C10 C12 H12B . . 109.5 ?
    H12A C12 H12B . . 109.5 ?
    C10 C12 H12C . . 109.5 ?
    H12A C12 H12C . . 109.5 ?
    H12B C12 H12C . . 109.5 ?
    C10 C13 H13A . . 109.5 ?
    C10 C13 H13B . . 109.5 ?
    H13A C13 H13B . . 109.5 ?
    C10 C13 H13C . . 109.5 ?
    H13A C13 H13C . . 109.5 ?
    H13B C13 H13C . . 109.5 ?
    N6 C14 N8 . . 122.08(18) ?
    N6 C14 C15 . . 110.37(17) ?
    N8 C14 C15 . . 127.55(19) ?
    C16 C15 C14 . . 106.07(18) ?
    C16 C15 C21 . . 111.02(17) ?
    C14 C15 C21 . . 142.89(19) ?
    C15 C16 N5 . . 108.47(17) ?
    C15 C16 C20 . . 114.67(18) ?
    N5 C16 C20 . . 136.80(18) ?
    O6 C17 O5 . . 126.8(2) ?
    O6 C17 N5 . . 124.59(19) ?
    O5 C17 N5 . . 108.57(17) ?
    O5 C18 C19 . . 110.85(19) ?
    O5 C18 H18A . . 109.5 ?
    C19 C18 H18A . . 109.5 ?
    O5 C18 H18B . . 109.5 ?
    C19 C18 H18B . . 109.5 ?
    H18A C18 H18B . . 108.1 ?
    C18 C19 H19A . . 109.5 ?
    C18 C19 H19B . . 109.5 ?
    H19A C19 H19B . . 109.5 ?
    C18 C19 H19C . . 109.5 ?
    H19A C19 H19C . . 109.5 ?
    H19B C19 H19C . . 109.5 ?
    N7 C20 C16 . . 98.60(15) ?
    N7 C20 H20A . . 112.0 ?
    C16 C20 H20A . . 112.0 ?
    N7 C20 H20B . . 112.0 ?
    C16 C20 H20B . . 112.0 ?
    H20A C20 H20B . . 109.7 ?
    N7 C21 C15 . . 100.59(16) ?
    N7 C21 H21A . . 111.7 ?
    C15 C21 H21A . . 111.7 ?
    N7 C21 H21B . . 111.7 ?
    C15 C21 H21B . . 111.7 ?
    H21A C21 H21B . . 109.4 ?
    O8 C22 N7 . . 124.23(18) ?
    O8 C22 O7 . . 126.38(18) ?
    N7 C22 O7 . . 109.38(18) ?
    O7 C23 C24 . . 110.13(16) ?
    O7 C23 C26 . . 101.64(17) ?
    C24 C23 C26 . . 109.97(18) ?
    O7 C23 C25 . . 109.88(16) ?
    C24 C23 C25 . . 112.93(19) ?
    C26 C23 C25 . . 111.72(18) ?
    C23 C24 H24A . . 109.5 ?
    C23 C24 H24B . . 109.5 ?
    H24A C24 H24B . . 109.5 ?
    C23 C24 H24C . . 109.5 ?
    H24A C24 H24C . . 109.5 ?
    H24B C24 H24C . . 109.5 ?
    C23 C25 H25A . . 109.5 ?
    C23 C25 H25B . . 109.5 ?
    H25A C25 H25B . . 109.5 ?
    C23 C25 H25C . . 109.5 ?
    H25A C25 H25C . . 109.5 ?
    H25B C25 H25C . . 109.5 ?
    C23 C26 H26A . . 109.5 ?
    C23 C26 H26B . . 109.5 ?
    H26A C26 H26B . . 109.5 ?
    C23 C26 H26C . . 109.5 ?
    H26A C26 H26C . . 109.5 ?
    H26B C26 H26C . . 109.5 ?
loop_
    _geom_torsion_atom_site_label_1
    _geom_torsion_atom_site_label_2
    _geom_torsion_atom_site_label_3
    _geom_torsion_atom_site_label_4
    _geom_torsion_site_symmetry_1
    _geom_torsion_site_symmetry_2
    _geom_torsion_site_symmetry_3
    _geom_torsion_site_symmetry_4
    _geom_torsion
    _geom_torsion_publ_flag
    C1 N1 N2 C2 . . . . -0.5(2) ?
    C6 N1 N2 C2 . . . . -178.02(18) ?
    C16 N5 N6 C14 . . . . -0.5(2) ?
    C17 N5 N6 C14 . . . . -176.67(18) ?
    C6 N1 C1 C3 . . . . 177.6(2) ?
    N2 N1 C1 C3 . . . . 0.4(2) ?
    C6 N1 C1 C5 . . . . -5.9(4) ?
    N2 N1 C1 C5 . . . . 176.8(2) ?
    N1 N2 C2 N4 . . . . 178.65(18) ?
    N1 N2 C2 C3 . . . . 0.4(2) ?
    N1 C1 C3 C2 . . . . -0.1(2) ?
    C5 C1 C3 C2 . . . . -177.45(17) ?
    N1 C1 C3 C4 . . . . 177.00(17) ?
    C5 C1 C3 C4 . . . . -0.4(3) ?
    N2 C2 C3 C1 . . . . -0.2(2) ?
    N4 C2 C3 C1 . . . . -178.3(2) ?
    N2 C2 C3 C4 . . . . -175.7(3) ?
    N4 C2 C3 C4 . . . . 6.1(4) ?
    C9 N3 C4 C3 . . . . -165.54(18) ?
    C5 N3 C4 C3 . . . . 7.5(2) ?
    C1 C3 C4 N3 . . . . -4.2(2) ?
    C2 C3 C4 N3 . . . . 171.2(3) ?
    C9 N3 C5 C1 . . . . 165.14(19) ?
    C4 N3 C5 C1 . . . . -7.6(2) ?
    C3 C1 C5 N3 . . . . 4.7(2) ?
    N1 C1 C5 N3 . . . . -171.7(2) ?
    C7 O1 C6 O2 . . . . 4.9(3) ?
    C7 O1 C6 N1 . . . . -174.19(18) ?
    C1 N1 C6 O2 . . . . -178.0(2) ?
    N2 N1 C6 O2 . . . . -0.9(3) ?
    C1 N1 C6 O1 . . . . 1.1(3) ?
    N2 N1 C6 O1 . . . . 178.17(16) ?
    C6 O1 C7 C8 . . . . -86.4(2) ?
    C5 N3 C9 O4 . . . . 179.44(19) ?
    C4 N3 C9 O4 . . . . -8.2(3) ?
    C5 N3 C9 O3 . . . . -2.0(3) ?
    C4 N3 C9 O3 . . . . 170.39(16) ?
    C10 O3 C9 O4 . . . . -3.2(3) ?
    C10 O3 C9 N3 . . . . 178.21(16) ?
    C9 O3 C10 C11 . . . . 175.42(17) ?
    C9 O3 C10 C13 . . . . -67.0(2) ?
    C9 O3 C10 C12 . . . . 58.0(2) ?
    N5 N6 C14 N8 . . . . -179.34(19) ?
    N5 N6 C14 C15 . . . . 0.6(2) ?
    N6 C14 C15 C16 . . . . -0.5(2) ?
    N8 C14 C15 C16 . . . . 179.4(2) ?
    N6 C14 C15 C21 . . . . -179.0(3) ?
    N8 C14 C15 C21 . . . . 0.9(4) ?
    C14 C15 C16 N5 . . . . 0.2(2) ?
    C21 C15 C16 N5 . . . . 179.20(16) ?
    C14 C15 C16 C20 . . . . -177.62(17) ?
    C21 C15 C16 C20 . . . . 1.4(3) ?
    C17 N5 C16 C15 . . . . 175.96(19) ?
    N6 N5 C16 C15 . . . . 0.2(2) ?
    C17 N5 C16 C20 . . . . -7.0(4) ?
    N6 N5 C16 C20 . . . . 177.3(2) ?
    C18 O5 C17 O6 . . . . 0.6(3) ?
    C18 O5 C17 N5 . . . . -179.03(17) ?
    C16 N5 C17 O6 . . . . -180.0(2) ?
    N6 N5 C17 O6 . . . . -4.6(3) ?
    C16 N5 C17 O5 . . . . -0.4(3) ?
    N6 N5 C17 O5 . . . . 175.03(16) ?
    C17 O5 C18 C19 . . . . 86.1(3) ?
    C22 N7 C20 C16 . . . . -166.46(18) ?
    C21 N7 C20 C16 . . . . 7.7(2) ?
    C15 C16 C20 N7 . . . . -5.4(2) ?
    N5 C16 C20 N7 . . . . 177.7(2) ?
    C22 N7 C21 C15 . . . . 167.14(18) ?
    C20 N7 C21 C15 . . . . -7.1(2) ?
    C16 C15 C21 N7 . . . . 3.3(2) ?
    C14 C15 C21 N7 . . . . -178.2(3) ?
    C21 N7 C22 O8 . . . . -0.6(3) ?
    C20 N7 C22 O8 . . . . 173.13(19) ?
    C21 N7 C22 O7 . . . . -179.94(16) ?
    C20 N7 C22 O7 . . . . -6.2(3) ?
    C23 O7 C22 O8 . . . . 12.3(3) ?
    C23 O7 C22 N7 . . . . -168.41(16) ?
    C22 O7 C23 C24 . . . . 55.5(2) ?
    C22 O7 C23 C26 . . . . 172.01(17) ?
    C22 O7 C23 C25 . . . . -69.6(2) ?
loop_
    _geom_hbond_atom_site_label_D
    _geom_hbond_atom_site_label_H
    _geom_hbond_atom_site_label_A
    _geom_hbond_site_symmetry_A
    _geom_hbond_distance_DH
    _geom_hbond_distance_HA
    _geom_hbond_distance_DA
    _geom_hbond_angle_DHA
    N8 H8" O4 1_655 0.86 2.25 3.069(3) 160
    N8 H8' N2 1_665 0.86 2.26 3.087(3) 163
    N4 H4' N6 1_445 0.90 2.25 3.104(3) 157
    N4 H4" O8 1_455 0.90 2.36 3.233(3) 163
data_global
_journal_date_recd_electronic     2011-03-29
_journal_date_accepted     2011-04-11
_journal_name_full     'Acta Crystallographica, Section E'
_journal_year     2011
_journal_volume     67
_journal_issue      5
_journal_page_first     o1150
_journal_page_last     o1150
_journal_paper_category     QO
_journal_coeditor_code     RZ2580
_publ_contact_author_name     'Ju-Xian Wang'
_publ_contact_author_address
;
Institute of Medicinal Biotechnology, Chinese Academy of Medical Sciences
and Peking Union Medical College,
Beijing 100050, People's Republic of China
;
_publ_contact_author_email     imbjxwang@gmail.com
_publ_contact_author_fax     ?
_publ_contact_author_phone     ?
_publ_section_title
;
5-<i>tert</i>-Butyl 1-ethyl
3-amino-1,4,5,6-tetrahydropyrrolo[3,4-<i>c</i>]pyrazole-1,5-dicarboxylate
;
loop_
    _publ_author_name
    _publ_author_footnote
    _publ_author_address
    'Xia, Wen-Bin' .
;
School of Chemical Engineering and Technology
Tianjin University
Tianjin 300072
People's Republic of China
;
    'Bai, Xiao-Guang' .
;
Institute of Medicinal Biotechnology, Chinese Academy of Medical Sciences
and Peking Union Medical College,
Beijing 100050, People's Republic of China
;
    'Liu, Hong-Tao' .
;
Institute of Medicinal Biotechnology, Chinese Academy of Medical Sciences
and Peking Union Medical College,
Beijing 100050, People's Republic of China
;
    'Wang, Ju-Xian' .
;
Institute of Medicinal Biotechnology, Chinese Academy of Medical Sciences
and Peking Union Medical College,
Beijing 100050, People's Republic of China
;
