# Supplementary material for: 5-tert-Butyl 1-ethyl 3-amino-1,4,5,6-tetra­hydro­pyrrolo­[3,4-c]pyrazole-1,5-dicarboxyl­ate
Source: Acta Crystallogr Sect E Struct Rep Online. 2011 Apr 16;67(Pt 5):o1150. doi: 10.1107/S1600536811013444 (PMC3089316; doi:10.1107/S1600536811013444)
Supplement: Supplementary file 2 [file e-67-o1150-Isup2.hkl]

# 
# h,k,l, Fc-squared, Fo-squared, sigma(Fo-squared) and status flag 
# 
data_I
_shelx_title ' N100710B in P-1' 
_shelx_refln_list_code          4 
_shelx_F_calc_maximum      304.50 
_exptl_crystal_F_000       632.00 
_reflns_d_resolution_high  0.8406 
 
loop_ 
 _symmetry_equiv_pos_as_xyz 
 'x, y, z' 
 '-x, -y, -z' 
 
_cell_length_a    10.7721 
_cell_length_b    12.1803 
_cell_length_c    12.9855 
_cell_angle_alpha  70.845 
_cell_angle_beta   65.875 
_cell_angle_gamma  85.821 
 
_shelx_F_squared_multiplier     1.000 
 
loop_ 
 _refln_index_h 
 _refln_index_k 
 _refln_index_l 
 _refln_F_squared_calc 
 _refln_F_squared_meas 
 _refln_F_squared_sigma 
 _refln_observed_status 
   1   0   0      109.52      113.38      4.05 o 
   2   0   0       11.49       14.58      1.62 o 
   3   0   0       93.87       86.15      3.69 o 
   4   0   0      819.46      785.59     14.18 o 
   5   0   0      487.45      597.62     11.51 o 
   6   0   0      232.02      257.39      8.29 o 
   7   0   0      154.10      133.31     14.98 o 
   8   0   0      214.53      189.51     10.53 o 
   9   0   0      552.44      506.16     20.25 o 
  10   0   0       57.03       57.50      7.29 o 
  11   0   0        0.12        4.05      4.05 o 
 -11   1   0        0.96        4.86      4.05 o 
 -10   1   0       15.79       25.11      5.67 o 
  -9   1   0      116.13       98.80      8.91 o 
  -8   1   0      535.69      506.16     20.25 o 
  -7   1   0      271.64      247.01     12.15 o 
  -6   1   0        3.17        1.62      2.29 o 
  -5   1   0      604.90      601.96     14.59 o 
  -4   1   0      170.42      174.13      7.69 o 
  -3   1   0       77.24       76.94      5.67 o 
  -2   1   0      413.04      388.73     12.96 o 
  -1   1   0     2569.94     2739.75     76.13 o 
   0   1   0        5.43       -0.81      8.10 o 
   1   1   0     2338.54     2202.82     60.74 o 
   2   1   0       97.36       81.80      4.05 o 
   3   1   0     1729.51     1637.02     33.73 o 
   4   1   0      392.27      380.03      7.76 o 
   5   1   0      147.16      148.47      4.46 o 
   6   1   0      657.38      651.61     12.74 o 
   7   1   0        1.06       -0.46      1.94 o 
   8   1   0       48.21       46.16      5.67 o 
   9   1   0      319.28      307.75     14.58 o 
  10   1   0        0.27       -1.62      3.24 o 
  11   1   0       13.96        9.72      4.05 o 
 -11   2   0       66.23       62.36      8.10 o 
 -10   2   0        5.07        4.86      4.86 o 
  -9   2   0        0.00        5.67      4.86 o 
  -8   2   0       34.41       35.63      6.48 o 
  -7   2   0      333.17      312.61     14.58 o 
  -6   2   0      221.29      220.52      8.02 o 
  -5   2   0     2444.22     2666.23     55.24 o 
  -4   2   0     6673.77     6865.69    137.62 o 
  -3   2   0       33.16       34.85      4.86 o 
  -2   2   0     1868.52     1831.90     52.64 o 
  -1   2   0      149.38      170.88      7.29 o 
   0   2   0      311.89      305.32     10.53 o 
   1   2   0      111.86      104.47      4.05 o 
   2   2   0     6525.99     5658.88    370.11 o 
   3   2   0      894.20      776.46     39.68 o 
   4   2   0      188.42      188.95      4.63 o 
   5   2   0      227.35      211.39      5.41 o 
   6   2   0        1.14        0.52      1.52 o 
   7   2   0        0.04        0.46      1.94 o 
   8   2   0      198.21      166.02      9.72 o 
   9   2   0       63.73       66.41      7.29 o 
  10   2   0       78.62       75.32      8.10 o 
  11   2   0       12.61        8.91      4.05 o 
 -11   3   0       13.04       21.06      5.67 o 
 -10   3   0       33.18       35.63      6.48 o 
  -9   3   0       41.19       49.40      7.29 o 
  -8   3   0      121.35      106.90     10.53 o 
  -7   3   0      417.82      385.49     17.82 o 
  -6   3   0      153.02      142.61      7.44 o 
  -5   3   0       82.47       90.06      5.64 o 
  -4   3   0     3012.17     3115.33     75.32 o 
  -3   3   0      643.67      646.05     15.43 o 
  -2   3   0       81.36      106.84     10.93 o 
  -1   3   0     4086.14     4265.53    119.05 o 
   0   3   0      109.23      113.38      5.67 o 
   1   3   0      900.26      924.86     27.54 o 
   2   3   0      296.57      285.07     10.53 o 
   3   3   0      290.62      329.61     11.34 o 
   4   3   0      193.22      174.61      5.06 o 
   5   3   0     2839.93     2835.53     46.59 o 
   6   3   0      364.11      347.88     10.26 o 
   7   3   0       62.85       59.12      6.48 o 
   8   3   0       60.48       60.74      6.48 o 
   9   3   0       82.34       86.65      8.10 o 
  10   3   0       22.81       17.82      4.86 o 
  11   3   0        1.55        4.05      4.05 o 
 -11   4   0        3.96       10.53      5.67 o 
 -10   4   0        3.32       -0.81      4.86 o 
  -9   4   0       42.39       51.83      8.10 o 
  -8   4   0       57.26       50.21      8.10 o 
  -7   4   0      367.21      346.62     17.01 o 
  -6   4   0        7.76        7.91      3.69 o 
  -5   4   0       85.90      115.42      6.42 o 
  -4   4   0        0.19        2.70      2.17 o 
  -3   4   0      713.92      760.24     18.30 o 
  -2   4   0        8.52        3.24      4.05 o 
  -1   4   0       77.39       85.85      7.29 o 
   0   4   0     5249.54     5076.20    140.92 o 
   1   4   0      113.32      110.95      6.48 o 
   2   4   0       22.80       16.20      2.43 o 
   3   4   0       54.17       57.50      4.86 o 
   4   4   0     1717.36     1683.81     99.21 o 
   5   4   0        9.32       15.39      3.24 o 
   6   4   0       21.49       21.06      4.05 o 
   7   4   0       17.27       16.20      4.05 o 
   8   4   0      195.63      168.45      9.72 o 
   9   4   0       35.45       23.49      4.86 o 
  10   4   0       48.32       41.30      6.48 o 
 -11   5   0        0.31        0.81      4.86 o 
 -10   5   0        0.01        4.86      5.67 o 
  -9   5   0       44.72       41.30      8.91 o 
  -8   5   0      337.59      256.73     15.39 o 
  -7   5   0      104.15       86.65      9.72 o 
  -6   5   0       27.28       27.81      4.64 o 
  -5   5   0      480.91      512.39     14.18 o 
  -4   5   0      183.56      199.66      8.91 o 
  -3   5   0       11.63       10.58      4.45 o 
  -2   5   0     2953.38     2999.72     87.46 o 
  -1   5   0       35.58       29.15      4.86 o 
   0   5   0        9.64       13.77      3.24 o 
   1   5   0       28.38       67.22      5.67 o 
   2   5   0      218.07      212.99      9.72 o 
   3   5   0      535.38      561.23     19.44 o 
   4   5   0        1.81        1.62      2.43 o 
   5   5   0       32.14       33.20      4.86 o 
   6   5   0      201.26      203.27     10.53 o 
   7   5   0        0.10       -3.64      2.43 o 
   8   5   0       96.05       97.99      8.10 o 
   9   5   0       13.11       11.34      4.05 o 
  10   5   0       28.77       42.92      6.48 o 
 -10   6   0       26.16       21.87      7.29 o 
  -9   6   0     1162.11     1043.91     38.06 o 
  -8   6   0        0.04        3.24      6.48 o 
  -7   6   0     1057.66      960.49     35.63 o 
  -6   6   0       68.87       71.27      9.72 o 
  -5   6   0      513.55      560.19     15.91 o 
  -4   6   0      425.11      494.06     14.39 o 
  -3   6   0      859.82     1040.28     24.60 o 
  -2   6   0        1.06        5.67      4.86 o 
  -1   6   0      628.13      723.20     25.11 o 
   0   6   0        2.60        4.86      3.24 o 
   1   6   0      292.43      277.78     12.15 o 
   2   6   0     3886.38     4161.06    118.24 o 
   3   6   0      299.00      332.85     14.58 o 
   4   6   0       33.71       44.54      4.86 o 
   5   6   0       23.07       18.63      4.05 o 
   6   6   0       11.90       43.73      5.67 o 
   7   6   0      207.09      187.89     10.53 o 
   8   6   0       43.20       42.92      6.48 o 
   9   6   0        0.16        3.24      3.24 o 
  10   6   0       46.02       55.88      7.29 o 
 -10   7   0        0.12        3.24      6.48 o 
  -9   7   0       41.99       34.82      8.91 o 
  -8   7   0       55.19       46.97      8.91 o 
  -7   7   0       58.47       49.40      9.72 o 
  -6   7   0      219.69      199.23     16.20 o 
  -5   7   0       45.78       49.55      6.07 o 
  -3   7   0      795.29     1023.41     24.87 o 
  -2   7   0        2.95       -1.62      4.86 o 
  -1   7   0       28.27       29.96      5.67 o 
   0   7   0      306.29      330.42     15.39 o 
   1   7   0       48.28       53.45      6.48 o 
   2   7   0        8.85       13.77      4.05 o 
   3   7   0      423.34      400.07     17.01 o 
   4   7   0        2.81        0.81      2.43 o 
   5   7   0     1131.00     1076.30     35.63 o 
   6   7   0       13.45       10.53      4.05 o 
   7   7   0      155.43      171.69     10.53 o 
   8   7   0      281.32      263.20     13.77 o 
   9   7   0       44.01       53.45      7.29 o 
  -9   8   0       69.77       68.03     10.53 o 
  -8   8   0        6.97       11.34      8.10 o 
  -7   8   0       58.47       60.74     10.53 o 
  -6   8   0       10.72        5.67      8.10 o 
  -5   8   0     1890.79     1828.44     41.79 o 
  -4   8   0       19.11       18.60      3.69 o 
  -3   8   0        6.38       16.20      8.10 o 
  -2   8   0      294.49      303.70     17.01 o 
  -1   8   0        0.50        8.91      5.67 o 
   0   8   0      116.43      141.73     11.34 o 
   1   8   0      124.64      105.28      8.91 o 
   2   8   0      380.53      372.54     17.01 o 
   3   8   0      334.89      353.91     17.01 o 
   4   8   0      442.06      470.53     20.25 o 
   5   8   0       25.18       30.77      5.67 o 
   6   8   0      675.62      599.85     16.89 o 
   7   8   0        2.70       -0.81      3.24 o 
   8   8   0       26.39       44.54      6.48 o 
  -9   9   0        4.28       10.53      8.10 o 
  -8   9   0       50.49       43.73     10.53 o 
  -7   9   0      101.73       74.51     12.15 o 
  -6   9   0        9.44       -0.81      8.10 o 
  -5   9   0        2.63        4.86      6.48 o 
  -4   9   0      447.11      527.16     16.34 o 
  -3   9   0        7.28       25.92      8.91 o 
  -2   9   0       69.44       71.27     10.53 o 
  -1   9   0      650.83      618.73     25.92 o 
   0   9   0      295.69      293.98     16.20 o 
   1   9   0      518.12      523.17     21.87 o 
   2   9   0      294.63      298.03     16.20 o 
   3   9   0      659.97      653.56     25.92 o 
   4   9   0        9.19        5.67      4.86 o 
   5   9   0       21.18       18.63      5.67 o 
   6   9   0        0.00        0.81      3.24 o 
   7   9   0      211.24      222.71     13.77 o 
   8   9   0       29.07       36.87      4.84 o 
  -8  10   0       71.68       52.64     11.34 o 
  -7  10   0        0.38       10.53      8.91 o 
  -6  10   0       62.42       72.89     12.96 o 
  -5  10   0       44.90       48.94      6.13 o 
  -4  10   0      123.05      141.17      8.69 o 
  -3  10   0      649.42      685.95     26.73 o 
  -2  10   0      341.41      321.51     19.44 o 
  -1  10   0       90.20       76.13     10.53 o 
   0  10   0        0.49        0.81      5.67 o 
   1  10   0      287.90      281.02     16.20 o 
   2  10   0       98.35       93.94      9.72 o 
   3  10   0       52.31       59.12      8.91 o 
   4  10   0     1069.76     1093.31     39.68 o 
   5  10   0        5.46        4.86      4.05 o 
   6  10   0       36.24       51.02      8.10 o 
   7  10   0        1.21        4.86      4.05 o 
  -7  11   0        0.42        6.48      9.72 o 
  -6  11   0      274.37      269.68     20.25 o 
  -5  11   0       43.61       48.08      6.88 o 
  -4  11   0       76.82       84.62      7.94 o 
  -3  11   0      383.83      374.15     17.82 o 
  -2  11   0       67.74       63.98     11.34 o 
  -1  11   0        2.14        8.10      7.29 o 
   0  11   0      236.76      234.05     16.20 o 
   1  11   0        1.68        0.81      5.67 o 
   2  11   0      138.91      118.24     11.34 o 
   3  11   0      144.06      153.06     12.96 o 
   4  11   0       37.34       39.68      8.10 o 
   5  11   0       90.80      121.48     11.34 o 
   6  11   0        1.64        2.43      4.86 o 
  -6  12   0        2.36       10.53     10.53 o 
  -5  12   0       47.79       46.16     12.15 o 
  -4  12   0       31.47       44.74     10.53 o 
  -3  12   0        3.75        5.24      4.86 o 
  -2  12   0      406.33      426.80     24.30 o 
  -1  12   0        5.29       -0.81      7.29 o 
   0  12   0        1.35       16.20      7.29 o 
   1  12   0      230.31      187.08     15.39 o 
   2  12   0       24.35       25.92      7.29 o 
   3  12   0       69.04       77.75     10.53 o 
   4  12   0        6.29       16.20      6.48 o 
  -4  13   0       64.67       75.76      7.94 o 
  -3  13   0        2.90        7.10      4.45 o 
  -2  13   0        5.93      -11.34      8.91 o 
  -1  13   0        0.49       -1.62      8.10 o 
   0  13   0      106.10      119.86     14.58 o 
   1  13   0       62.50       65.60     11.34 o 
   2  13   0       12.53       14.58      8.10 o 
  -1 -13   1      141.90      132.01     14.58 o 
   0 -13   1       12.08       10.53      8.91 o 
   1 -13   1       60.23       50.21     11.34 o 
   2 -13   1        0.26        3.14     10.53 o 
   3 -13   1      126.92      172.50     12.96 o 
  -3 -12   1       30.35       24.30      7.29 o 
  -2 -12   1       12.90        3.24      5.67 o 
  -1 -12   1        0.00       -2.43      6.48 o 
   0 -12   1        1.38       -4.86      6.48 o 
   1 -12   1       86.48      101.23     12.96 o 
   2 -12   1        1.91       -8.91      7.29 o 
   3 -12   1       10.57       18.12      4.90 o 
   4 -12   1       43.09       47.65      6.88 o 
   5 -12   1        2.00       -4.91      3.74 o 
   6 -12   1        0.52       -8.10      9.72 o 
  -5 -11   1        0.01        1.62      4.86 o 
  -4 -11   1       17.06       21.87      7.29 o 
  -3 -11   1        4.10        0.00      4.86 o 
  -2 -11   1       39.05       21.87      6.48 o 
  -1 -11   1        7.96       18.63      7.29 o 
   0 -11   1      442.99      446.23     22.68 o 
   1 -11   1      289.40      279.40     18.63 o 
   2 -11   1       97.91       86.65     12.15 o 
   3 -11   1      274.50      287.50     15.39 o 
   4 -11   1      196.27      200.01     12.55 o 
   5 -11   1      363.98      358.59     14.39 o 
   6 -11   1      156.44      171.69     17.82 o 
   7 -11   1       37.15       49.40     12.15 o 
  -6 -10   1       67.16       85.85     10.53 o 
  -5 -10   1      296.99      323.94     17.82 o 
  -4 -10   1        1.73       -4.05      4.05 o 
  -3 -10   1      497.00      537.75     24.30 o 
  -2 -10   1      341.63      345.00     18.63 o 
  -1 -10   1       25.37       13.77      5.67 o 
   0 -10   1      654.07      655.18     27.54 o 
   1 -10   1       76.54       77.75     10.53 o 
   2 -10   1      606.88      596.06     26.73 o 
   3 -10   1       73.09       75.78     10.93 o 
   4 -10   1      175.13      186.27     17.01 o 
   5 -10   1       15.65       14.85      4.35 o 
   6 -10   1      568.68      548.05     17.87 o 
   7 -10   1       21.16       25.92      9.72 o 
   8 -10   1        0.32        5.67      8.10 o 
  -7  -9   1      101.04      116.62     10.53 o 
  -6  -9   1       54.28       68.03      8.91 o 
  -5  -9   1       14.65       19.44      5.67 o 
  -4  -9   1       21.79       10.53      4.86 o 
  -3  -9   1       79.11       85.04      9.72 o 
  -2  -9   1     1411.70     1446.41     48.59 o 
  -1  -9   1      181.50      169.26     12.15 o 
   0  -9   1      281.30      288.31     16.20 o 
   1  -9   1       12.44        8.10      5.67 o 
   2  -9   1      719.40      699.72     29.15 o 
   3  -9   1       14.68       12.28      3.62 o 
   4  -9   1       24.07       23.28      4.35 o 
   5  -9   1      505.89      511.02     16.49 o 
   6  -9   1        9.86       11.07      4.78 o 
   7  -9   1      140.54      134.44     14.58 o 
   8  -9   1       22.84       18.63      8.91 o 
   9  -9   1       56.90       47.78     10.53 o 
  -8  -8   1       32.10       37.25      6.48 o 
  -7  -8   1       73.39       66.41      8.10 o 
  -6  -8   1      122.86      109.79     10.12 o 
  -5  -8   1     1373.88     1401.87     46.97 o 
  -4  -8   1      262.82      258.35     14.58 o 
  -3  -8   1      301.81      310.99     16.20 o 
  -2  -8   1      245.32      243.77     13.77 o 
  -1  -8   1        0.11        0.81      4.05 o 
   0  -8   1      586.08      596.87     23.49 o 
   1  -8   1       19.62       18.63      6.48 o 
   2  -8   1      269.75      259.96     16.20 o 
   3  -8   1       73.56       76.17      5.99 o 
   4  -8   1      321.27      344.03     12.65 o 
   5  -8   1        4.33        6.99      4.17 o 
   6  -8   1       60.40       64.59      6.59 o 
   7  -8   1      228.95      225.95     17.01 o 
   8  -8   1        5.17        9.72      8.10 o 
   9  -8   1       43.49       51.02      9.72 o 
  10  -8   1        1.73        1.62      7.29 o 
  -9  -7   1        0.91        6.48      4.05 o 
  -8  -7   1       27.01       30.77      5.67 o 
  -7  -7   1       25.83       25.11      4.86 o 
  -6  -7   1      237.47      229.19     12.15 o 
  -5  -7   1      520.78      422.75     17.82 o 
  -4  -7   1      456.41      486.73     20.25 o 
  -3  -7   1       47.32       51.83      6.48 o 
  -2  -7   1        2.45        8.10      4.05 o 
  -1  -7   1      574.80      593.63     22.68 o 
   0  -7   1     1578.07     1720.14     53.45 o 
   1  -7   1       19.90       21.87      5.67 o 
   2  -7   1       33.92       35.63      7.29 o 
   3  -7   1       14.25       18.26      3.54 o 
   4  -7   1      219.95      203.89     10.93 o 
   5  -7   1      741.84      743.29     19.95 o 
   6  -7   1        0.84       -0.32      5.67 o 
   7  -7   1       58.12       51.83      9.72 o 
   8  -7   1       78.21       77.75     10.53 o 
   9  -7   1       93.22       93.13     11.34 o 
  10  -7   1        6.32        6.48      7.29 o 
  -9  -6   1      116.72      132.82     10.53 o 
  -8  -6   1       31.79       36.44      6.48 o 
  -7  -6   1      634.57      505.35     20.25 o 
  -6  -6   1      780.49      704.58     25.11 o 
  -5  -6   1       11.44       12.15      3.24 o 
  -4  -6   1       39.85       31.58      4.86 o 
  -3  -6   1      219.91      190.32     10.53 o 
  -2  -6   1        1.84        2.43      2.43 o 
  -1  -6   1     1052.70     1116.80     35.63 o 
   0  -6   1      147.42      153.06      8.91 o 
   1  -6   1      801.18      919.19     30.77 o 
   2  -6   1        0.41        0.81      4.86 o 
   3  -6   1      773.20      917.37     23.08 o 
   4  -6   1      619.08      726.27     19.13 o 
   5  -6   1       15.57       15.54      4.05 o 
   6  -6   1        5.15        5.67      4.04 o 
   7  -6   1        8.36       14.58      8.10 o 
   8  -6   1       36.02       32.39      8.10 o 
   9  -6   1       20.42       22.68      7.29 o 
  10  -6   1      154.24      147.39     12.96 o 
  11  -6   1       97.32      102.04     11.34 o 
 -10  -5   1        0.00        5.67      4.05 o 
  -9  -5   1       23.45       26.73      5.67 o 
  -8  -5   1       23.33       26.73      4.86 o 
  -7  -5   1      205.79      174.93     10.53 o 
  -6  -5   1      634.32      570.14     21.06 o 
  -5  -5   1       85.44       79.37      6.48 o 
  -4  -5   1      227.54      214.61     10.53 o 
  -3  -5   1        7.85        5.67      2.43 o 
  -2  -5   1      468.66      531.27     19.44 o 
  -1  -5   1       12.37        8.91      3.24 o 
   0  -5   1     1404.32     1394.58     42.11 o 
   1  -5   1      307.37      314.23     13.77 o 
   2  -5   1     1107.93     1240.70     38.87 o 
   3  -5   1      219.25      293.76      9.91 o 
   4  -5   1       22.00       27.81      3.54 o 
   5  -5   1      130.33      117.57      6.80 o 
   6  -5   1        8.08        3.74      3.43 o 
   7  -5   1      450.73      427.61     20.25 o 
   8  -5   1      306.16      272.92     16.20 o 
   9  -5   1        3.49       10.53      6.48 o 
  10  -5   1       55.88       55.88      8.91 o 
  11  -5   1       14.08       20.25      6.48 o 
 -10  -4   1        0.28        0.81      3.24 o 
  -9  -4   1       43.52       66.41      7.29 o 
  -8  -4   1       30.13       18.63      4.05 o 
  -7  -4   1        0.06        0.81      2.43 o 
  -6  -4   1      167.75      140.11      8.10 o 
  -5  -4   1       68.18       59.93      5.67 o 
  -4  -4   1      485.75      482.01     11.41 o 
  -3  -4   1      517.92      512.64     17.82 o 
  -2  -4   1      202.92      214.61      8.91 o 
  -1  -4   1      469.14      576.62     19.44 o 
   0  -4   1        6.50       10.53      2.43 o 
   1  -4   1      142.19      146.58      8.10 o 
   2  -4   1      514.58      576.26     14.32 o 
   3  -4   1       89.16      114.42      5.83 o 
   4  -4   1      123.33      144.15      6.59 o 
   5  -4   1      993.20     1078.78     37.66 o 
   6  -4   1       81.81       79.89      5.64 o 
   7  -4   1        0.40        0.00      4.01 o 
   8  -4   1      730.19      683.52     26.73 o 
   9  -4   1      133.85      128.77     11.34 o 
  10  -4   1        1.29       -7.29      4.86 o 
  11  -4   1        0.84       10.53      5.67 o 
 -10  -3   1       83.92       93.94      8.91 o 
  -9  -3   1        0.31        1.62      3.24 o 
  -8  -3   1        0.12       -0.81      3.24 o 
  -7  -3   1      530.18      496.44     18.63 o 
  -6  -3   1       52.86       42.92      4.86 o 
  -5  -3   1     2018.37     1989.70     40.04 o 
  -4  -3   1        2.56        1.62      1.15 o 
  -3  -3   1      105.06      112.57      5.67 o 
  -2  -3   1      367.72      372.54     12.96 o 
  -1  -3   1        0.00        0.81      1.62 o 
   0  -3   1     2771.68     2638.52     74.51 o 
   1  -3   1       66.79       65.60      5.67 o 
   2  -3   1       32.61       44.58      3.30 o 
   3  -3   1      218.88      245.85      7.59 o 
   4  -3   1       12.47       17.26      2.70 o 
   5  -3   1      214.18      229.18      8.29 o 
   6  -3   1        6.22       10.72      3.69 o 
   7  -3   1      201.19      156.13      8.29 o 
   8  -3   1       79.27       82.61      8.91 o 
   9  -3   1      704.22      702.96     26.73 o 
  10  -3   1        0.31        0.81      4.86 o 
  11  -3   1        0.37        8.10      4.86 o 
 -10  -2   1       24.60       22.68      4.86 o 
  -9  -2   1      228.56      187.89     11.34 o 
  -8  -2   1      388.69      367.68     15.39 o 
  -7  -2   1      361.45      363.63     14.58 o 
  -6  -2   1      385.05      345.43      9.74 o 
  -5  -2   1        4.04        8.98      1.72 o 
  -4  -2   1       26.90       20.50      1.94 o 
  -3  -2   1      788.42      705.72     16.60 o 
  -2  -2   1      130.00      123.10      5.67 o 
  -1  -2   1      160.15      103.66      4.86 o 
   0  -2   1     1957.35     1904.79     53.45 o 
   1  -2   1     6437.97     7032.48    232.83 o 
   2  -2   1      300.96      348.57      9.11 o 
   3  -2   1      247.58      286.81     14.58 o 
   4  -2   1      390.62      388.84     10.31 o 
   5  -2   1      771.06      821.06     19.18 o 
   6  -2   1       64.90       63.27      4.84 o 
   7  -2   1      387.27      376.47     11.98 o 
   8  -2   1      190.85      196.80     12.15 o 
   9  -2   1       29.30       31.58      6.48 o 
  10  -2   1       70.59       65.60      8.10 o 
  11  -2   1        6.68        8.91      4.86 o 
 -11  -1   1        7.46       24.30      5.67 o 
 -10  -1   1       79.32       84.23      8.10 o 
  -9  -1   1      346.69      309.37     14.58 o 
  -8  -1   1       14.45       12.15      4.05 o 
  -7  -1   1       18.38       12.15      4.05 o 
  -6  -1   1       55.19       47.49      2.94 o 
  -5  -1   1        2.88        6.04      1.52 o 
  -4  -1   1     1658.02     1812.79     53.94 o 
  -3  -1   1      573.29      599.05     12.88 o 
  -2  -1   1      588.65      568.80     11.73 o 
  -1  -1   1       42.53       42.92      2.43 o 
   0  -1   1     3803.60     3730.21    102.04 o 
   1  -1   1        1.88       -2.43      1.62 o 
   2  -1   1    11101.26    11384.19    312.61 o 
   3  -1   1       49.02       38.38      6.48 o 
   4  -1   1       13.21       13.64      2.53 o 
   5  -1   1       28.46       21.54      3.11 o 
   6  -1   1      208.00      225.58      7.96 o 
   7  -1   1      347.73      338.44     10.84 o 
   8  -1   1       50.70       41.30      6.48 o 
   9  -1   1     1011.60      958.87     33.20 o 
  10  -1   1        0.42       -3.24      3.24 o 
  11  -1   1        1.78        4.86      4.05 o 
  12  -1   1       60.31       72.89      8.91 o 
 -11   0   1       14.09       13.77      4.86 o 
 -10   0   1       29.40       55.07      7.29 o 
  -9   0   1       14.94       14.58      4.86 o 
  -8   0   1      197.55      181.41     10.53 o 
  -7   0   1        7.14        4.95      2.53 o 
  -6   0   1       82.61       89.08      3.99 o 
  -5   0   1     2195.34     2323.65     38.93 o 
  -4   0   1      161.38      169.97      7.61 o 
  -3   0   1      722.55      822.48     37.25 o 
  -2   0   1      184.30      186.06      6.07 o 
  -1   0   1    14155.01    12513.95    343.38 o 
   0   0   1      124.49      110.14      3.24 o 
   2   0   1      138.76      136.87      4.86 o 
   3   0   1       20.20        7.77      1.94 o 
   4   0   1     1792.40     1751.70     36.60 o 
   5   0   1      188.39      155.57      5.99 o 
   6   0   1     1305.46     1430.31     31.17 o 
   7   0   1      180.30      164.48      7.38 o 
   8   0   1      993.57      937.82     30.77 o 
   9   0   1        5.49        4.86      4.05 o 
  10   0   1      124.98      123.10      9.72 o 
  11   0   1       20.16       21.06      5.67 o 
 -11   1   1       37.71       46.16      7.29 o 
 -10   1   1       49.72       45.35      7.29 o 
  -9   1   1       21.01       21.06      4.86 o 
  -8   1   1       58.92       50.21      7.29 o 
  -7   1   1      306.55      298.66     12.96 o 
  -6   1   1       53.99       54.09      4.27 o 
  -5   1   1       23.20       37.13      2.62 o 
  -4   1   1      117.32      126.85      5.42 o 
  -3   1   1      294.76      272.96     10.93 o 
  -2   1   1       81.23       52.25      3.24 o 
  -1   1   1      451.95      472.15     14.58 o 
   0   1   1      105.20      102.85      4.05 o 
   1   1   1        0.32       -0.81      0.81 o 
   2   1   1      829.94      849.64     21.87 o 
   3   1   1      120.45      101.55      4.04 o 
   4   1   1     3263.42     3220.89     65.48 o 
   5   1   1      289.53      320.88     11.74 o 
   6   1   1     1037.39     1014.32     25.11 o 
   7   1   1       41.30       38.58      3.69 o 
   8   1   1       14.42       11.78      3.11 o 
   9   1   1     1337.21     1260.95     40.49 o 
  10   1   1      266.60      204.89     12.15 o 
  11   1   1       43.43       40.49      6.48 o 
 -11   2   1       31.65       51.02      7.29 o 
 -10   2   1      148.75      131.20     10.53 o 
  -9   2   1        5.92        2.43      4.05 o 
  -8   2   1      112.60      104.47      9.72 o 
  -7   2   1       30.92       21.06      5.67 o 
  -6   2   1        2.62        0.81      4.05 o 
  -5   2   1     1238.21     1249.35     22.13 o 
  -4   2   1      339.96      343.23     10.01 o 
  -3   2   1        2.72        2.43      2.29 o 
  -2   2   1       13.20        6.48      2.53 o 
  -1   2   1     7722.68     8217.25    156.56 o 
   0   2   1       78.04       85.85      4.05 o 
   1   2   1    14092.83    13585.02    271.44 o 
   2   2   1        5.11        4.37      1.35 o 
   3   2   1     4415.24     4130.65     83.20 o 
   4   2   1       23.02       14.85      1.94 o 
   5   2   1       65.83       57.41     10.53 o 
   6   2   1      268.12      246.37      8.17 o 
   7   2   1      315.80      297.98     26.73 o 
   8   2   1        0.03        0.12      1.94 o 
   9   2   1        3.24        0.81      3.24 o 
  10   2   1      162.49      157.92     10.53 o 
  11   2   1       11.33        4.05      4.05 o 
 -11   3   1        9.37       17.82      5.67 o 
 -10   3   1        0.35       -0.81      4.86 o 
  -9   3   1      319.89      324.75     16.20 o 
  -8   3   1      215.45      219.47     13.77 o 
  -7   3   1      354.48      375.77     17.82 o 
  -6   3   1      123.01      106.09      9.72 o 
  -5   3   1     1147.65     1228.02     27.20 o 
  -4   3   1      141.01      159.11      6.48 o 
  -3   3   1      105.49       97.18      8.91 o 
  -2   3   1      268.10      293.17     12.96 o 
   0   3   1     2405.98     2650.67     74.51 o 
   1   3   1      112.04      110.14      5.67 o 
   2   3   1       50.82       53.67      4.05 o 
   3   3   1       94.94       82.73      7.29 o 
   4   3   1     3759.90     3715.22     75.75 o 
   5   3   1       40.85       42.46      3.11 o 
   6   3   1     2520.88     2512.05     53.17 o 
   7   3   1       60.23       56.47      4.27 o 
   8   3   1      188.07      173.51     14.98 o 
   9   3   1        0.18        0.81      3.24 o 
  10   3   1      100.61      115.81      8.91 o 
  11   3   1        4.25        5.67      4.05 o 
 -11   4   1        0.36        5.67      5.67 o 
 -10   4   1       26.46       38.87      7.29 o 
  -9   4   1       28.01       29.96      7.29 o 
  -8   4   1      285.05      259.15     14.58 o 
  -7   4   1      480.34      436.51     20.25 o 
  -6   4   1      325.45      286.69     15.39 o 
  -5   4   1       37.40       41.34      4.04 o 
  -4   4   1     1309.95     1431.98     44.14 o 
  -3   4   1     1001.78     1171.12     25.75 o 
  -2   4   1      127.44      171.69     11.34 o 
  -1   4   1      544.06      627.64     21.87 o 
   0   4   1      191.95      209.75      9.72 o 
   1   4   1      339.23      323.13     12.15 o 
   2   4   1      114.00      109.33      6.48 o 
   3   4   1     1475.18     1312.85     28.31 o 
   4   4   1       18.16       20.91      2.53 o 
   5   4   1     1072.43     1195.77     26.84 o 
   6   4   1       22.44       18.13      2.70 o 
   7   4   1      713.38      641.98     16.83 o 
   8   4   1       42.84       32.61      4.45 o 
   9   4   1      206.63      174.12     10.53 o 
  10   4   1      125.65      146.58     10.53 o 
  11   4   1        0.28        0.81      3.24 o 
 -10   5   1       43.86       72.89      9.72 o 
  -9   5   1      180.61      161.97     12.96 o 
  -8   5   1        0.31        7.29      6.48 o 
  -7   5   1     1076.54     1014.75     36.44 o 
  -6   5   1       37.98       51.83      8.91 o 
  -5   5   1      197.09      230.56      8.53 o 
  -4   5   1        1.60        1.21      2.23 o 
  -3   5   1       27.20       37.12      3.64 o 
  -2   5   1     1074.29     1354.08     42.92 o 
  -1   5   1       16.42       25.11      4.86 o 
   0   5   1        5.98        9.72      3.24 o 
   1   5   1      321.78      319.08     12.96 o 
   2   5   1    10701.83    11647.40    320.70 o 
   3   5   1       16.56       17.01      3.24 o 
   4   5   1        0.27        0.00      1.62 o 
   5   5   1       42.08       43.73      4.86 o 
   6   5   1       11.77       25.11      4.05 o 
   7   5   1       39.70       36.44      4.86 o 
   8   5   1       11.93        8.10      3.24 o 
   9   5   1       68.96       60.74      7.29 o 
  10   5   1        3.31        4.05      3.24 o 
 -10   6   1       40.84       53.45      8.91 o 
  -9   6   1        3.97        1.62      6.48 o 
  -8   6   1      199.78      166.02     13.77 o 
  -7   6   1        0.50       11.34      7.29 o 
  -6   6   1      114.14      185.46     14.58 o 
  -5   6   1       58.50       70.10      5.52 o 
  -4   6   1       59.00       68.27     11.74 o 
  -3   6   1     1841.74     2100.78     64.79 o 
  -2   6   1      148.47      207.32     12.96 o 
  -1   6   1      902.30     1118.42     36.44 o 
   0   6   1       47.41       52.64      6.48 o 
   1   6   1       21.12       22.68      4.05 o 
   2   6   1      342.35      355.53     14.58 o 
   3   6   1      221.07      263.20     12.15 o 
   4   6   1       45.17       42.92      4.86 o 
   5   6   1      355.39      361.20     14.58 o 
   6   6   1        0.93       -0.81      2.43 o 
   7   6   1      304.13      269.68     12.96 o 
   8   6   1       78.41       74.51      7.29 o 
   9   6   1        8.95        2.43      3.24 o 
  10   6   1        3.34        5.67      4.05 o 
 -10   7   1        3.85       16.20      7.29 o 
  -9   7   1        8.74        6.48      7.29 o 
  -8   7   1        7.64       12.15      7.29 o 
  -7   7   1      746.79      685.14     29.15 o 
  -6   7   1       70.99       71.27     10.53 o 
  -5   7   1       91.10       84.95      8.91 o 
  -4   7   1       42.63       57.77      5.26 o 
  -3   7   1      863.06      988.84     35.63 o 
  -2   7   1      113.54       97.18     10.53 o 
  -1   7   1      473.98      483.49     19.44 o 
   0   7   1     1061.72     1171.87     38.06 o 
   1   7   1      380.03      417.89     17.01 o 
   2   7   1      277.38      351.48     15.39 o 
   3   7   1      136.52      151.44      9.72 o 
   4   7   1     1726.98     1682.08     52.64 o 
   5   7   1      353.75      306.94     13.77 o 
   6   7   1     1832.96     1483.66     46.97 o 
   7   7   1      208.90      197.61     11.34 o 
   8   7   1       61.23       47.78      6.48 o 
   9   7   1       54.72       64.79      8.10 o 
  10   7   1        6.19        2.43      4.05 o 
  -9   8   1        0.14       -1.62      6.48 o 
  -8   8   1      602.35      515.07     25.11 o 
  -7   8   1       43.75       40.49      9.72 o 
  -6   8   1      248.11      285.07     18.63 o 
  -5   8   1       38.00       47.78     10.53 o 
  -4   8   1       75.34      101.68      6.74 o 
  -3   8   1        9.05       12.96      8.10 o 
  -2   8   1       19.57       15.39      7.29 o 
  -1   8   1       61.50       63.17      8.10 o 
   0   8   1       57.72       57.50      7.29 o 
   1   8   1       35.86       44.54      6.48 o 
   2   8   1       29.74       20.25      4.86 o 
   3   8   1       49.48       42.11      6.48 o 
   4   8   1        0.16        0.81      3.24 o 
   5   8   1      369.03      323.13     16.20 o 
   6   8   1        5.36        2.43      3.24 o 
   7   8   1       59.23       61.55      7.29 o 
   8   8   1       53.23       63.17      8.10 o 
   9   8   1        2.83        0.00      3.24 o 
  -9   9   1        0.72        4.86      7.29 o 
  -8   9   1       31.47       17.82      8.91 o 
  -7   9   1       58.09       38.87     10.53 o 
  -6   9   1        4.58       -8.10      8.10 o 
  -5   9   1      199.08      191.13     16.20 o 
  -4   9   1        3.76        8.25      3.69 o 
  -3   9   1      368.40      396.02     21.87 o 
  -2   9   1       32.58       37.25      8.91 o 
  -1   9   1      576.42      552.32     23.49 o 
   0   9   1       75.57       64.79      8.91 o 
   1   9   1      178.85      187.89     12.15 o 
   2   9   1       44.40       48.59      7.29 o 
   3   9   1       37.23       50.21      7.29 o 
   4   9   1        0.00        1.62      4.05 o 
   5   9   1       45.78       38.87      7.29 o 
   6   9   1       77.40       95.56      8.91 o 
   7   9   1       16.21       25.11      5.67 o 
   8   9   1       30.51       35.40      7.29 o 
  -8  10   1        0.01       -4.05      8.10 o 
  -7  10   1       48.22       36.44     10.53 o 
  -6  10   1       21.24       15.39      9.72 o 
  -5  10   1        2.96        2.43      8.91 o 
  -4  10   1      962.66      970.68     38.47 o 
  -3  10   1      523.72      631.69     29.15 o 
  -2  10   1       80.12       83.42     12.15 o 
  -1  10   1      330.61      299.65     18.63 o 
   0  10   1      623.74      644.65     27.54 o 
   1  10   1      801.77      736.97     29.15 o 
   2  10   1      210.81      202.46     13.77 o 
   3  10   1      120.10      106.09     10.53 o 
   4  10   1       52.69       63.98      8.91 o 
   5  10   1       13.03        9.72      4.86 o 
   6  10   1       24.60       34.82      7.29 o 
   7  10   1       39.96       42.92      7.29 o 
  -7  11   1      185.01      184.65     17.82 o 
  -6  11   1       21.43       27.54     10.53 o 
  -5  11   1      111.47      115.81     14.58 o 
  -4  11   1       55.35       73.89      7.34 o 
  -2  11   1       26.90        5.67      8.10 o 
  -1  11   1      349.25      343.38     20.25 o 
   0  11   1      297.70      293.17     17.82 o 
   1  11   1       81.22       80.18     10.53 o 
   2  11   1      231.54      197.61     13.77 o 
   3  11   1       40.25       35.63      7.29 o 
   4  11   1      120.89      108.52     11.34 o 
   5  11   1       25.48       23.49      6.48 o 
   6  11   1       74.35       91.51     11.34 o 
  -6  12   1        7.19        2.43      9.72 o 
  -5  12   1        2.53      -13.36      8.91 o 
  -4  12   1       48.52       70.91     12.96 o 
  -3  12   1        1.34       -7.29      8.91 o 
  -2  12   1      683.08      635.74     30.77 o 
  -1  12   1      233.62      234.05     17.82 o 
   0  12   1      103.84       87.46     12.15 o 
   1  12   1       45.02       44.54      8.91 o 
   2  12   1       16.50       13.77      6.48 o 
   3  12   1        4.17       -4.05      4.86 o 
   4  12   1       23.94       36.44      8.10 o 
   5  12   1       22.35       30.77      8.10 o 
  -4  13   1        1.22       -4.05     10.53 o 
  -3  13   1        0.11        9.31      6.88 o 
  -2  13   1       20.08       11.34      9.72 o 
  -1  13   1      184.99      158.73     17.01 o 
   0  13   1      133.76      109.33     13.77 o 
   1  13   1        0.20       -9.72      6.48 o 
   2  13   1       70.91       76.94     11.34 o 
   3  13   1        0.60       -2.43      5.67 o 
  -2 -12   2        8.98        6.48      6.48 o 
  -1 -12   2        2.28        1.62      6.48 o 
   0 -12   2       11.43        4.86      7.29 o 
   1 -12   2       41.08       15.39      8.91 o 
   2 -12   2      248.85      253.20     11.66 o 
   3 -12   2      415.54      464.86     21.87 o 
   4 -12   2        5.38        3.03      4.41 o 
   5 -12   2       23.38       17.46      5.07 o 
  -4 -11   2        0.70       -3.24      4.86 o 
  -3 -11   2       31.38       30.77      7.29 o 
  -2 -11   2       24.69       21.87      6.48 o 
  -1 -11   2      306.07      288.31     17.82 o 
   0 -11   2        0.01       -1.62      5.67 o 
   1 -11   2      222.93      219.47     16.20 o 
   2 -11   2      202.00      209.25     10.31 o 
   3 -11   2        3.37       -0.27      4.05 o 
   4 -11   2      568.44      554.75     24.30 o 
   5 -11   2      257.10      249.35     12.06 o 
   6 -11   2        0.01       -2.76      8.50 o 
   7 -11   2       29.95       38.06     11.34 o 
  -5 -10   2        6.35        8.10      4.86 o 
  -4 -10   2      242.69      241.34     15.39 o 
  -3 -10   2      135.40      153.87     12.96 o 
  -2 -10   2       35.71       45.35      8.10 o 
  -1 -10   2      413.60      423.56     21.06 o 
   0 -10   2      263.34      225.95     15.39 o 
   1 -10   2      272.39      252.68     16.20 o 
   2 -10   2      267.31      252.52     10.70 o 
   3 -10   2      256.99      279.40     15.39 o 
   4 -10   2      104.48      110.32      7.94 o 
   5 -10   2     1051.45     1052.65     27.99 o 
   6 -10   2       14.01       15.71      5.39 o 
   7 -10   2        7.69        2.43      8.91 o 
   8 -10   2       55.91       65.60     11.34 o 
  -6  -9   2        9.28        8.10      4.86 o 
  -5  -9   2        0.02        2.43      4.05 o 
  -4  -9   2       26.58       35.63      7.29 o 
  -3  -9   2       59.25       77.75      9.72 o 
  -2  -9   2        0.02        1.62      4.05 o 
  -1  -9   2       95.97       76.13      8.91 o 
   0  -9   2      199.38      187.08     13.77 o 
   1  -9   2       38.41       35.63      7.29 o 
   2  -9   2      485.12      468.10     22.68 o 
   3  -9   2       77.04       84.21      7.18 o 
   4  -9   2      332.07      312.41     12.65 o 
   5  -9   2        2.17        0.81      3.64 o 
   6  -9   2      346.27      338.61     14.17 o 
   7  -9   2      149.43      116.62     13.77 o 
   8  -9   2       80.95       75.32     11.34 o 
   9  -9   2        7.89       12.96      8.91 o 
  -7  -8   2       36.32       46.16      7.29 o 
  -6  -8   2      134.37      141.84      7.44 o 
  -5  -8   2       35.38       42.11      7.29 o 
  -4  -8   2      128.07      119.86     10.53 o 
  -3  -8   2        3.08        4.86      4.05 o 
  -2  -8   2        0.03       -1.62      3.24 o 
  -1  -8   2       22.58       19.44      5.67 o 
   0  -8   2      148.78      178.17     12.15 o 
   1  -8   2      225.57      230.81     13.77 o 
   2  -8   2        9.86        8.91      6.48 o 
   3  -8   2       93.28       97.87      8.50 o 
   4  -8   2       15.58       21.28      4.27 o 
   5  -8   2      204.95      187.50      9.72 o 
   6  -8   2        8.25       13.23      4.78 o 
   7  -8   2       55.61       62.71     13.36 o 
   8  -8   2        0.64        8.10      8.10 o 
   9  -8   2      330.95      308.56     18.63 o 
  10  -8   2       26.78       26.73      8.91 o 
  -8  -7   2       79.66       86.65      8.10 o 
  -7  -7   2      111.57       89.08      8.10 o 
  -6  -7   2       16.92       21.87      4.86 o 
  -5  -7   2      777.15      663.27     25.11 o 
  -4  -7   2      129.69      131.20      9.72 o 
  -3  -7   2      297.30      332.85     16.20 o 
  -2  -7   2      100.91      109.33      8.91 o 
  -1  -7   2      609.98      707.82     25.92 o 
   0  -7   2      336.60      353.91     16.20 o 
   1  -7   2      848.43      898.13     31.58 o 
   2  -7   2      159.45      145.77     11.34 o 
   3  -7   2      141.91      127.57     29.15 o 
   4  -7   2      174.32      183.78      9.13 o 
   5  -7   2       80.41       89.44      7.00 o 
   6  -7   2        3.44        4.86      4.04 o 
   7  -7   2      120.13      116.79      8.17 o 
   8  -7   2      447.64      448.66     21.87 o 
   9  -7   2        0.06        1.62      6.48 o 
  10  -7   2       29.80       46.16      8.91 o 
  -9  -6   2        0.88        4.86      4.05 o 
  -8  -6   2       31.92       27.54      5.67 o 
  -7  -6   2       92.03       83.42      8.10 o 
  -6  -6   2      375.68      342.57     15.39 o 
  -5  -6   2       57.20       42.92      5.67 o 
  -4  -6   2      161.39      171.69      9.72 o 
  -3  -6   2      103.85      101.23      8.10 o 
  -2  -6   2        3.10       11.34      3.24 o 
  -1  -6   2        8.18        9.72      3.24 o 
   0  -6   2      219.44      263.20     12.15 o 
   1  -6   2      187.09      208.13     11.34 o 
   2  -6   2     1209.84     1252.92     29.56 o 
   3  -6   2        8.47        5.30      2.81 o 
   4  -6   2      849.04      929.54     23.46 o 
   5  -6   2      683.37      711.39     19.45 o 
   6  -6   2        1.27       -4.22      3.54 o 
   7  -6   2      734.58      695.87     39.28 o 
   8  -6   2       45.21       52.64      8.91 o 
   9  -6   2      227.69      221.90     15.39 o 
  10  -6   2       20.74       43.73      8.10 o 
  11  -6   2       14.43       11.34      6.48 o 
  -9  -5   2       13.74       21.87      4.86 o 
  -8  -5   2       88.67       83.42      8.10 o 
  -7  -5   2        0.70        0.00      2.43 o 
  -6  -5   2        2.77        0.81      2.43 o 
  -5  -5   2        0.98       -1.62      2.43 o 
  -4  -5   2        0.33       -0.81      2.43 o 
  -3  -5   2       23.52       23.49      4.05 o 
  -2  -5   2      165.24      156.30      8.91 o 
  -1  -5   2      786.92      865.74     28.35 o 
   0  -5   2       84.66       81.80      6.48 o 
   1  -5   2      575.82      630.07     21.87 o 
   2  -5   2     1299.84     1398.45     31.17 o 
   3  -5   2      938.64     1067.12     25.20 o 
   4  -5   2       55.53       60.09      4.64 o 
   5  -5   2      140.91      137.62      7.77 o 
   6  -5   2        9.37       12.49      3.89 o 
   7  -5   2      188.43      173.25      9.16 o 
   8  -5   2     1134.97     1052.01     37.25 o 
   9  -5   2       78.63       68.03      9.72 o 
  10  -5   2       58.72       56.69      8.91 o 
  11  -5   2        1.82        2.43      5.67 o 
  -9  -4   2       32.74       52.64      7.29 o 
  -8  -4   2      329.08      281.83     13.77 o 
  -7  -4   2       21.06       20.25      4.05 o 
  -6  -4   2      329.06      276.97     12.96 o 
  -5  -4   2        2.44        3.24      2.43 o 
  -4  -4   2      346.76      380.49      9.68 o 
  -3  -4   2       76.14       88.27      5.67 o 
  -2  -4   2      129.53      106.09      6.48 o 
  -1  -4   2       89.29       87.46      5.67 o 
   0  -4   2      956.05      969.40     29.96 o 
   1  -4   2      389.33      418.70     15.39 o 
   2  -4   2      540.93      618.61     15.17 o 
   3  -4   2      300.17      345.15     10.26 o 
   4  -4   2     1942.07     2217.21     47.22 o 
   5  -4   2      249.96      256.69      9.72 o 
   6  -4   2       40.79       43.18      4.84 o 
   7  -4   2     1193.81     1088.15     26.32 o 
   8  -4   2       45.81       53.45      8.10 o 
   9  -4   2      447.27      442.18     20.25 o 
  10  -4   2      238.94      217.85     13.77 o 
  11  -4   2       47.88       66.41      8.91 o 
 -10  -3   2       18.80       23.49      5.67 o 
  -9  -3   2        2.47        0.81      3.24 o 
  -8  -3   2       25.19       33.20      5.67 o 
  -7  -3   2      143.99      142.54      8.91 o 
  -6  -3   2        0.57        0.00      2.43 o 
  -5  -3   2     1394.86     1326.98     27.73 o 
  -4  -3   2      174.50      185.69      5.99 o 
  -3  -3   2     4496.20     4227.52     81.84 o 
  -2  -3   2      769.60      782.32     24.30 o 
  -1  -3   2      908.00     1021.23     29.96 o 
   0  -3   2        0.06        0.81      1.62 o 
   1  -3   2     4426.51     4412.11     88.94 o 
   2  -3   2     1299.65     1398.49     30.03 o 
   3  -3   2        5.38        0.91      2.08 o 
   4  -3   2      755.64      763.89     18.33 o 
   5  -3   2       84.42       80.79      5.67 o 
   6  -3   2      165.73      151.40      7.71 o 
   7  -3   2      236.58      245.92     10.26 o 
   8  -3   2       95.36       85.41      6.57 o 
   9  -3   2      255.28      286.69     15.39 o 
  10  -3   2      508.22      498.06     21.06 o 
  11  -3   2       11.84       12.15      5.67 o 
  12  -3   2        7.19       18.63      5.67 o 
 -10  -2   2       23.47       34.82      5.67 o 
  -9  -2   2      168.37      174.12     10.53 o 
  -8  -2   2       22.08       22.68      4.86 o 
  -7  -2   2        0.22       -3.64      2.43 o 
  -6  -2   2      274.62      237.89      8.02 o 
  -5  -2   2       43.59       34.90      2.86 o 
  -4  -2   2      195.71      176.56      5.73 o 
  -3  -2   2      173.03      174.99      5.15 o 
  -2  -2   2     3376.78     3359.30     93.94 o 
  -1  -2   2      202.45      191.13      7.29 o 
   0  -2   2     7898.58     7952.82    217.85 o 
   1  -2   2     3019.63     3084.57     78.15 o 
   2  -2   2     4710.28     5098.19    102.39 o 
   3  -2   2      752.35      853.08     33.20 o 
   4  -2   2     1442.64     1514.39     32.32 o 
   5  -2   2     1283.54     1312.75     28.88 o 
   6  -2   2      440.32      446.76     12.56 o 
   7  -2   2      349.73      330.95     11.28 o 
   8  -2   2      461.14      487.83     14.53 o 
   9  -2   2      457.33      446.23     18.63 o 
  10  -2   2      102.41      110.14      9.72 o 
  11  -2   2      195.57      207.32     12.96 o 
  12  -2   2       12.33       21.87      5.67 o 
 -10  -1   2       49.01       81.80      8.91 o 
  -9  -1   2       25.38       27.54      4.86 o 
  -8  -1   2     1878.54     1866.73     57.50 o 
  -7  -1   2       83.03       76.13      7.29 o 
  -6  -1   2        5.07        4.86      2.53 o 
  -5  -1   2      616.68      608.12     14.59 o 
  -4  -1   2      275.00      234.46      6.87 o 
  -3  -1   2     2056.23     1967.13     38.93 o 
  -2  -1   2      508.02      479.50     14.98 o 
  -1  -1   2     3201.92     2761.62     76.13 o 
   0  -1   2      268.05      230.45      5.67 o 
   1  -1   2      894.34      861.27     17.98 o 
   2  -1   2      324.51      297.87      7.71 o 
   3  -1   2      459.87      514.06     12.30 o 
   4  -1   2     1245.72     1268.53     27.42 o 
   5  -1   2      699.57      739.61     18.22 o 
   6  -1   2        1.79       -1.30      2.70 o 
   7  -1   2      152.94      147.71      9.72 o 
   8  -1   2      391.20      377.10     12.22 o 
   9  -1   2        7.67        5.67      4.05 o 
  10  -1   2       13.08       21.87      5.67 o 
  11  -1   2       45.21       48.59      7.29 o 
  12  -1   2       22.38       35.63      6.48 o 
 -10   0   2        0.00        0.00      3.24 o 
  -9   0   2      221.89      203.27     12.15 o 
  -8   0   2      151.17      138.49      9.72 o 
  -7   0   2     1033.21     1000.60     36.44 o 
  -6   0   2       24.15       15.26      3.11 o 
  -5   0   2      218.52      224.21      7.14 o 
  -4   0   2      481.87      403.51     23.89 o 
  -3   0   2       12.10        6.88      1.72 o 
  -2   0   2       75.59       76.16      3.44 o 
  -1   0   2      224.54      192.16      6.48 o 
   0   0   2       14.02       49.40      2.43 o 
   2   0   2     1919.78     1823.95     36.85 o 
   3   0   2       77.55       82.84      4.05 o 
   4   0   2      648.66      716.44     21.87 o 
   5   0   2        6.41        6.28      2.08 o 
   6   0   2     2097.00     2357.26     49.73 o 
   7   0   2      143.44      124.84      6.59 o 
   8   0   2        9.79        8.23      3.30 o 
   9   0   2      609.84      586.34     21.87 o 
  10   0   2       50.49       63.98      7.29 o 
  11   0   2       29.81       16.20      4.86 o 
  12   0   2       37.11       47.78      7.29 o 
 -10   1   2       20.69       21.06      5.67 o 
  -9   1   2       49.14       46.97      6.48 o 
  -8   1   2       82.07       70.69      5.73 o 
  -7   1   2      230.74      203.91      8.29 o 
  -6   1   2      874.27      849.57     20.04 o 
  -5   1   2       21.87       18.08      3.11 o 
  -4   1   2       17.75       12.63      2.43 o 
  -3   1   2       20.46       15.26      2.29 o 
  -2   1   2        2.54        0.00      3.24 o 
  -1   1   2    11016.93     9833.34    734.54 o 
   0   1   2      640.12      554.75     16.20 o 
   1   1   2       99.18       89.08      3.24 o 
   2   1   2      541.78      517.44     11.65 o 
   3   1   2     2027.40     1939.91     55.48 o 
   4   1   2      255.42      256.04      7.18 o 
   5   1   2     2470.63     2734.11     56.30 o 
   6   1   2      858.43      819.54     30.77 o 
   7   1   2      276.85      294.24      9.53 o 
   8   1   2      104.18       96.46      6.48 o 
   9   1   2       16.33       13.77      4.05 o 
  10   1   2     1821.52     1641.58     51.83 o 
  11   1   2        6.94        7.29      4.05 o 
  12   1   2        8.32       18.63      4.86 o 
 -10   2   2        5.42        5.67      4.05 o 
  -9   2   2       13.52       16.20      4.86 o 
  -8   2   2       12.97       15.39      5.67 o 
  -7   2   2      311.69      295.64     10.58 o 
  -6   2   2      456.22      433.88     12.88 o 
  -5   2   2      194.21      192.27     17.82 o 
  -4   2   2     1313.22     1339.41     28.91 o 
  -3   2   2     3216.78     3295.96     64.98 o 
  -2   2   2       10.25        7.02      2.53 o 
  -1   2   2      659.06      597.35     17.82 o 
   0   2   2    10008.21    11113.75    211.77 o 
   1   2   2      465.31      442.10     10.01 o 
   2   2   2     1124.63      946.65     20.27 o 
   3   2   2       66.91       55.57      2.81 o 
   4   2   2     2831.65     2982.76     61.15 o 
   5   2   2        1.45        1.62      1.45 o 
   6   2   2        1.59        2.02      2.08 o 
   7   2   2       27.57       28.40      4.45 o 
   8   2   2       28.64       29.27      3.89 o 
   9   2   2      456.86      431.61     28.75 o 
  10   2   2       99.69       76.13      7.29 o 
  11   2   2        5.39        1.62      3.24 o 
  12   2   2       10.16       20.25      4.86 o 
 -10   3   2        4.49        2.43      4.05 o 
  -9   3   2        5.07        4.86      4.86 o 
  -8   3   2     2041.81     1969.58     61.55 o 
  -7   3   2       18.59       14.58      5.67 o 
  -6   3   2       19.58       23.79      4.27 o 
  -5   3   2        7.69        6.48      4.05 o 
  -4   3   2       64.53       49.41      4.58 o 
  -3   3   2      826.43      861.93     19.75 o 
  -2   3   2       20.80        9.72      3.11 o 
  -1   3   2      813.92      942.51     20.59 o 
   0   3   2        2.83        2.83      1.43 o 
   1   3   2     5743.32     5478.71    109.53 o 
   2   3   2        8.71        8.69      1.45 o 
   3   3   2      449.08      506.30     25.92 o 
   4   3   2       31.44       25.20      3.64 o 
   5   3   2      578.38      657.65     36.44 o 
   6   3   2     1012.17     1005.45     26.32 o 
   7   3   2       66.93       72.03     14.98 o 
   8   3   2      107.63       95.14      5.64 o 
   9   3   2       20.38       22.98      5.67 o 
  10   3   2       20.65       19.44      4.86 o 
  11   3   2        6.93        3.24      3.24 o 
 -10   4   2        9.14       17.01      5.67 o 
  -9   4   2        7.68        4.05      5.67 o 
  -8   4   2      223.92      222.71     13.77 o 
  -7   4   2      331.84      266.44     15.39 o 
  -6   4   2       25.10       24.30      6.48 o 
  -5   4   2       40.58       44.54      7.29 o 
  -4   4   2     1678.95     1942.85     59.12 o 
  -3   4   2      798.41      875.27     16.46 o 
  -2   4   2      825.74     1004.23     32.39 o 
  -1   4   2       50.42       51.29      4.27 o 
   0   4   2        0.47        7.29      3.24 o 
   1   4   2      478.25      432.58     14.98 o 
   2   4   2     5024.66     5295.16    106.66 o 
   3   4   2        7.41        8.68      1.72 o 
   4   4   2     2026.89     2131.09     44.89 o 
   5   4   2      259.88      280.84     12.96 o 
   6   4   2      273.80      263.05      8.75 o 
   7   4   2        6.22        6.99      2.08 o 
   8   4   2       42.51       49.05      4.47 o 
   9   4   2        7.98        8.01      2.53 o 
  10   4   2       44.68       52.64      6.48 o 
  11   4   2       15.49       21.87      4.86 o 
 -10   5   2       12.76       17.01      6.48 o 
  -9   5   2        1.68        4.86      5.67 o 
  -8   5   2        1.52        2.43      5.67 o 
  -7   5   2      400.13      375.77     19.44 o 
  -6   5   2     1124.91     1017.18     35.63 o 
  -5   5   2        0.84        4.05      6.48 o 
  -4   5   2        0.04       -1.62      1.56 o 
  -3   5   2      315.63      338.39      9.89 o 
  -2   5   2        4.45       12.96      5.67 o 
  -1   5   2     3697.63     4504.44    127.96 o 
   0   5   2        0.16       -1.62      3.24 o 
   1   5   2     2160.73     2232.78     64.79 o 
   2   5   2       54.78       59.12      5.67 o 
   3   5   2       50.77       81.80      4.58 o 
   4   5   2       21.25       24.34      6.07 o 
   5   5   2       57.50       50.19      3.89 o 
   6   5   2        8.19       10.83      2.83 o 
   7   5   2      643.80      618.01     16.49 o 
   8   5   2       10.34        6.03      2.53 o 
   9   5   2       18.08       15.77      3.30 o 
  10   5   2        0.90        4.86      3.24 o 
  11   5   2        6.90       10.53      4.05 o 
 -10   6   2        1.83       17.01      6.48 o 
  -9   6   2       56.93       83.42     10.53 o 
  -8   6   2       28.77       27.54      8.10 o 
  -7   6   2       80.85       86.65     10.53 o 
  -6   6   2       54.29       60.74      9.72 o 
  -5   6   2      233.01      264.82     17.01 o 
  -4   6   2       72.23       89.09      5.52 o 
  -3   6   2     1647.04     1859.44     58.31 o 
  -2   6   2     1612.44     1955.00     59.93 o 
  -1   6   2       82.80      110.95      9.72 o 
   0   6   2      507.67      634.12     22.68 o 
   1   6   2        7.65        8.10      3.24 o 
   2   6   2     1010.77     1201.83     37.25 o 
   3   6   2        2.35        6.48      2.43 o 
   4   6   2       44.30       42.92      5.67 o 
   5   6   2        4.20        6.68      2.08 o 
   6   6   2       31.83       30.92      3.69 o 
   7   6   2      202.45      195.81      8.50 o 
   8   6   2     1900.00     1758.20     55.07 o 
   9   6   2       39.50       33.20      5.67 o 
  10   6   2       10.64        3.24      3.24 o 
  -9   7   2        7.09        4.05      7.29 o 
  -8   7   2      361.88      310.99     18.63 o 
  -7   7   2       11.71       14.58      8.10 o 
  -6   7   2      349.52      327.99     19.44 o 
  -5   7   2        2.50        6.48      8.10 o 
  -4   7   2      242.82      254.00      9.57 o 
  -3   7   2      214.98      213.80     15.39 o 
  -2   7   2        2.35        2.43      6.48 o 
  -1   7   2      335.32      404.93     18.63 o 
   0   7   2       17.34       26.73      5.67 o 
   1   7   2     3677.13     3999.90    114.19 o 
   2   7   2      172.88      185.46     10.53 o 
   3   7   2      622.63      649.51     23.49 o 
   4   7   2       56.69       58.31      6.48 o 
   5   7   2        3.67        0.81      3.24 o 
   6   7   2       65.06       55.07      6.48 o 
   7   7   2      958.44      852.78     29.96 o 
   8   7   2        3.05        5.67      3.24 o 
   9   7   2       30.66       28.35      5.67 o 
  10   7   2       40.71       38.87      6.48 o 
  -9   8   2       13.18       20.25      8.10 o 
  -8   8   2        9.40       15.39      8.10 o 
  -7   8   2        8.23        9.72      8.10 o 
  -6   8   2       35.21       34.01      9.72 o 
  -5   8   2      344.82      378.20     21.87 o 
  -4   8   2       93.59      100.60      6.25 o 
  -3   8   2      588.66      668.13     28.35 o 
  -1   8   2       79.98       77.75      9.72 o 
   0   8   2        0.58        8.10      4.86 o 
   1   8   2        3.62        4.86      4.05 o 
   2   8   2       65.13       86.65      8.10 o 
   3   8   2      143.66      152.25     10.53 o 
   4   8   2      751.24      696.48     25.92 o 
   5   8   2       11.19       13.77      4.05 o 
   6   8   2      698.22      648.70     25.11 o 
   7   8   2      176.22      159.54     10.53 o 
   8   8   2      116.85      115.00      8.91 o 
   9   8   2       79.88       85.85      8.10 o 
  -8   9   2        8.23        6.48      8.10 o 
  -7   9   2       32.95       31.58      9.72 o 
  -6   9   2      207.67      166.83     16.20 o 
  -5   9   2        2.25        2.43      8.91 o 
  -4   9   2      720.06      711.87     30.77 o 
  -3   9   2      103.37      132.82     13.77 o 
  -2   9   2        0.55       -1.62      7.29 o 
  -1   9   2      825.70      858.45     32.39 o 
   0   9   2      196.66      174.93     12.96 o 
   1   9   2       45.07       41.30      7.29 o 
   2   9   2       32.77       33.20      5.67 o 
   3   9   2      767.35      696.48     26.73 o 
   4   9   2       72.80       64.79      8.10 o 
   5   9   2      214.13      255.11     14.58 o 
   6   9   2       18.96       24.30      5.67 o 
   7   9   2      176.05      156.30     11.34 o 
   8   9   2       57.30       54.26      8.10 o 
   9   9   2       16.51       18.63      5.67 o 
  -8  10   2       38.68       22.68      9.72 o 
  -7  10   2        0.71       -3.24      8.10 o 
  -6  10   2        0.38        1.62      8.91 o 
  -5  10   2     1155.34     1168.63     44.54 o 
  -4  10   2        1.64      -11.34      8.10 o 
  -3  10   2     1007.73     1053.63     40.49 o 
  -1  10   2      615.32      634.93     27.54 o 
   0  10   2      105.88       99.61     10.53 o 
   1  10   2       89.69       88.27     10.53 o 
   2  10   2       73.12       47.78      7.29 o 
   3  10   2       50.84       57.50      8.10 o 
   4  10   2       45.62       44.54      7.29 o 
   5  10   2       30.89       35.63      6.48 o 
   6  10   2      554.94      528.03     23.49 o 
   7  10   2        0.10       -0.81      3.24 o 
   8  10   2        0.88        8.10      4.86 o 
  -7  11   2       25.34       29.15     10.53 o 
  -6  11   2       57.25       44.54     12.15 o 
  -5  11   2       90.68       76.94     13.77 o 
  -4  11   2      215.58      205.70     18.63 o 
  -3  11   2       87.91       87.46     12.96 o 
  -1  11   2      145.12      161.16     15.39 o 
   0  11   2       19.88       21.87      8.10 o 
   1  11   2      627.72      590.39     25.92 o 
   2  11   2        3.48        4.05      4.86 o 
   3  11   2      407.10      362.82     18.63 o 
   4  11   2       10.42       12.96      5.67 o 
   5  11   2       14.40       19.44      5.67 o 
   6  11   2        5.39        4.86      4.86 o 
   7  11   2       62.17       66.41      9.72 o 
  -6  12   2        0.92       -6.48      9.72 o 
  -5  12   2        1.64       -2.43      9.72 o 
  -4  12   2       18.67       23.49     10.53 o 
  -3  12   2       84.56      106.09     14.58 o 
  -2  12   2       17.16       -0.81      8.91 o 
  -1  12   2      285.67      300.46     20.25 o 
   0  12   2       32.20       39.68      9.72 o 
   1  12   2       99.51      105.28     12.15 o 
   2  12   2      135.78      140.11     12.96 o 
   3  12   2        1.33        0.00      4.86 o 
   4  12   2      114.52       91.51     11.34 o 
   5  12   2       31.04       32.39      7.29 o 
   6  12   2      118.73      142.54     12.96 o 
  -4  13   2       28.53       28.35     12.15 o 
  -3  13   2       10.30        0.81      9.72 o 
  -1  13   2       17.97       12.96      9.72 o 
   0  13   2       46.61       29.15      9.72 o 
   1  13   2       85.95       71.27     11.34 o 
   2  13   2      132.60      129.58     13.77 o 
   3  13   2       44.67       42.92      8.91 o 
   4  13   2       40.18       32.39      8.10 o 
  -2  14   2        0.04      -14.58      9.72 o 
  -1  14   2       84.58      110.95     15.39 o 
   0  14   2       64.25       76.13     13.77 o 
   1  14   2        0.83       -1.62      8.10 o 
  -1 -12   3       20.18       18.63      8.10 o 
   0 -12   3       44.93       34.82      9.72 o 
   1 -12   3       65.78       60.25      6.59 o 
   2 -12   3       33.05       22.38      4.90 o 
   3 -12   3      428.00      445.42     21.87 o 
   4 -12   3       64.06       62.58      7.77 o 
  -3 -11   3       11.90       14.58      6.48 o 
  -2 -11   3       68.73       80.99     11.34 o 
  -1 -11   3       26.64       27.54      8.10 o 
   0 -11   3       72.56       72.08     11.34 o 
   1 -11   3      206.55      198.55      9.91 o 
   2 -11   3       72.62       90.63     16.20 o 
   3 -11   3      135.44      126.18     10.93 o 
   4 -11   3      264.00      274.54     16.20 o 
   5 -11   3        1.15       -6.05      9.72 o 
   6 -11   3        0.00       -6.40      4.27 o 
   7 -11   3       82.87       83.98      8.36 o 
  -4 -10   3        5.52       -0.81      4.86 o 
  -3 -10   3      129.57      155.49     12.96 o 
  -2 -10   3      116.82      108.52     12.15 o 
  -1 -10   3       14.23       20.25      6.48 o 
   0 -10   3      172.34      182.22     13.77 o 
   1 -10   3      146.98      136.87     12.96 o 
   2 -10   3      357.14      341.10     12.80 o 
   3 -10   3      120.78      127.99      8.53 o 
   4 -10   3       13.94        8.10      6.88 o 
   5 -10   3      169.26      157.89     10.93 o 
   6 -10   3       34.36       25.80      9.31 o 
   7 -10   3       33.84       27.38      7.69 o 
   8 -10   3       24.69        8.91      8.91 o 
  -6  -9   3       54.56       59.12      8.91 o 
  -5  -9   3       17.12       22.68      6.48 o 
  -4  -9   3      109.13      123.10     11.34 o 
  -3  -9   3       15.43       22.68      6.48 o 
  -2  -9   3      145.52      151.44     12.15 o 
  -1  -9   3       53.20       55.88      8.10 o 
   0  -9   3        1.71        7.29      4.86 o 
   1  -9   3      386.67      361.20     18.63 o 
   2  -9   3      195.51      186.99      9.11 o 
   3  -9   3       25.37       24.79      4.78 o 
   4  -9   3      364.17      382.85     14.18 o 
   5  -9   3      531.77      537.07     17.40 o 
   6  -9   3      187.04      202.48     10.89 o 
   7  -9   3        0.05       -9.52      8.91 o 
   8  -9   3      155.42      133.63     13.77 o 
   9  -9   3        3.34        4.86      8.10 o 
  -6  -8   3        2.69        4.86      3.24 o 
  -5  -8   3       97.00      100.42      9.72 o 
  -4  -8   3      219.19      230.81     13.77 o 
  -3  -8   3      722.34      810.67     30.77 o 
  -2  -8   3      326.61      356.34     17.82 o 
  -1  -8   3       49.09       68.84      8.10 o 
   0  -8   3      156.05      160.35     11.34 o 
   1  -8   3      261.96      270.49     15.39 o 
   2  -8   3      179.87      166.02      8.53 o 
   3  -8   3      278.87      259.88     14.58 o 
   4  -8   3      223.64      223.43     14.17 o 
   5  -8   3      190.95      208.75     10.31 o 
   6  -8   3      903.79      947.28     36.44 o 
   7  -8   3        5.20        3.72      6.48 o 
   8  -8   3      158.52      166.02     14.58 o 
   9  -8   3       33.58       34.01      8.91 o 
  10  -8   3       85.25       85.04     11.34 o 
  -7  -7   3       83.92       87.46      8.91 o 
  -6  -7   3      254.88      244.58     13.77 o 
  -5  -7   3       19.31       21.06      4.86 o 
  -4  -7   3      333.06      322.32     16.20 o 
  -3  -7   3       13.62       17.01      4.86 o 
  -2  -7   3     1076.11     1192.11     39.68 o 
  -1  -7   3      171.03      170.07     10.53 o 
   0  -7   3       40.42       49.40      6.48 o 
   1  -7   3      194.81      202.46     12.15 o 
   2  -7   3       16.86       18.06      5.26 o 
   3  -7   3        3.74        5.48      3.43 o 
   4  -7   3      336.37      358.83     12.80 o 
   5  -7   3       18.38       12.55      4.86 o 
   6  -7   3        4.65        0.49      4.04 o 
   7  -7   3      159.86      148.76      9.44 o 
   8  -7   3       86.96       97.16      7.96 o 
   9  -7   3      122.85       94.75     11.34 o 
  10  -7   3       24.14       34.01      8.91 o 
  -8  -6   3       29.66       38.87      6.48 o 
  -7  -6   3       85.02      100.42      8.91 o 
  -6  -6   3      112.03      108.52      8.91 o 
  -5  -6   3        6.48        9.72      3.24 o 
  -4  -6   3       24.45       26.73      4.86 o 
  -3  -6   3      102.58       80.68      5.15 o 
  -2  -6   3       38.02       49.40      6.48 o 
  -1  -6   3     1322.60     1456.94     46.16 o 
   0  -6   3     1214.43     1265.81     40.49 o 
   1  -6   3       51.71       54.26      6.48 o 
   2  -6   3     1012.86     1063.85     25.18 o 
   3  -6   3       31.50       89.08      8.10 o 
   4  -6   3       51.73       48.59      5.24 o 
   5  -6   3      934.36      979.12     24.62 o 
   6  -6   3      251.08      238.18     10.58 o 
   7  -6   3      111.63      121.50      8.59 o 
   8  -6   3       82.16       79.21      6.87 o 
   9  -6   3       18.51       17.01      7.29 o 
  10  -6   3      707.33      647.89     27.54 o 
  11  -6   3       10.15       11.34      6.48 o 
  -8  -5   3       47.49       54.26      7.29 o 
  -7  -5   3        0.51        0.81      3.24 o 
  -6  -5   3       55.09       45.35      5.67 o 
  -5  -5   3       51.85       50.21      5.67 o 
  -4  -5   3       11.01        8.91      1.94 o 
  -3  -5   3        0.15       -0.81      2.43 o 
  -2  -5   3       15.01       15.23      2.53 o 
  -1  -5   3       26.38       26.73      4.05 o 
   0  -5   3      678.28      680.28     23.49 o 
   1  -5   3      319.73      278.59     12.15 o 
   2  -5   3       20.56       19.78      3.11 o 
   3  -5   3      169.39      180.52     10.53 o 
   4  -5   3      200.93      205.54      8.75 o 
   5  -5   3       28.37       34.32      4.47 o 
   6  -5   3      148.76      158.18      8.86 o 
   7  -5   3      111.21      101.98      7.14 o 
   8  -5   3      284.14      275.17     11.41 o 
   9  -5   3      478.89      447.04     21.06 o 
  10  -5   3       13.95       11.34      6.48 o 
  11  -5   3        2.57        0.00      4.86 o 
  -9  -4   3      145.02      131.20      9.72 o 
  -8  -4   3        5.60       10.53      4.05 o 
  -7  -4   3      197.72      178.98     10.53 o 
  -6  -4   3        0.31       -0.81      2.43 o 
  -5  -4   3        2.09        4.05      2.43 o 
  -4  -4   3        0.36        0.40      1.72 o 
  -3  -4   3     1077.54     1108.70     34.82 o 
  -2  -4   3      180.30      178.17      8.10 o 
  -1  -4   3        4.28        4.05      2.43 o 
   0  -4   3      280.11      320.70     12.96 o 
   1  -4   3     1454.26     1548.22     33.41 o 
   2  -4   3     1371.22     1492.68     32.58 o 
   3  -4   3      115.59       96.21      5.83 o 
   4  -4   3     1663.76     1790.28     39.20 o 
   5  -4   3        2.92       -0.29      3.11 o 
   6  -4   3      262.69      270.20     15.79 o 
   7  -4   3       81.56       79.77      6.30 o 
   8  -4   3       10.53        7.09      4.47 o 
   9  -4   3      137.12      139.30     11.34 o 
  10  -4   3       56.90       65.60      8.91 o 
  11  -4   3       20.66       28.35      6.48 o 
  -9  -3   3        1.27        7.29      4.05 o 
  -8  -3   3       18.04       12.96      4.05 o 
  -7  -3   3       24.71       14.58      4.05 o 
  -6  -3   3       29.44       34.01      4.86 o 
  -5  -3   3      278.79      281.45      8.59 o 
  -4  -3   3     2278.02     2171.70     69.24 o 
  -3  -3   3      134.32      125.53      4.58 o 
  -2  -3   3       69.04      105.28      5.67 o 
  -1  -3   3       41.84       41.30      4.05 o 
   0  -3   3      170.75      250.25      9.72 o 
   1  -3   3      177.17      175.09      9.31 o 
   2  -3   3      433.26      472.60     11.98 o 
   3  -3   3       49.46       42.37      3.69 o 
   4  -3   3       10.63       13.99      4.05 o 
   5  -3   3       89.61       85.20      5.42 o 
   6  -3   3      182.20      214.29      8.86 o 
   7  -3   3     1102.77     1130.56     53.05 o 
   8  -3   3       21.26       12.40      4.47 o 
   9  -3   3       97.40      120.67     10.53 o 
  10  -3   3       82.51       86.65      8.91 o 
  11  -3   3        2.18        4.86      4.86 o 
  12  -3   3       22.02       46.97      7.29 o 
  -9  -2   3       10.93       18.63      4.86 o 
  -8  -2   3      209.73      177.36     10.53 o 
  -7  -2   3      132.51      119.05      8.10 o 
  -6  -2   3        2.86        2.94      2.08 o 
  -5  -2   3       48.69       54.31      4.01 o 
  -4  -2   3      175.95      182.73      6.30 o 
  -3  -2   3      162.35      147.99      5.26 o 
  -2  -2   3      372.97      379.82     12.96 o 
  -1  -2   3       21.25       22.68      2.43 o 
   0  -2   3        0.30        0.00      0.81 o 
   1  -2   3      829.53      887.99     28.75 o 
   2  -2   3        0.04        4.63      1.94 o 
   3  -2   3     2517.20     2632.82     54.32 o 
   4  -2   3      736.89      768.23     17.72 o 
   5  -2   3     1552.65     1675.58     36.02 o 
   6  -2   3      815.58      851.61     20.85 o 
   7  -2   3        7.89       12.49      3.89 o 
   8  -2   3      267.52      266.97     10.89 o 
   9  -2   3        0.86       -0.52      3.54 o 
  10  -2   3       25.99       31.58      6.48 o 
  11  -2   3       29.65       26.73      5.67 o 
  12  -2   3       10.13        4.05      4.86 o 
 -10  -1   3       10.94       14.58      4.86 o 
  -9  -1   3        1.67        0.00      3.24 o 
  -8  -1   3       18.23       17.01      4.86 o 
  -7  -1   3      498.90      446.23     17.82 o 
  -6  -1   3        0.81       -0.91      2.08 o 
  -5  -1   3      568.93      524.16     13.45 o 
  -4  -1   3      196.53      178.98      7.69 o 
  -3  -1   3      122.62      115.01      4.58 o 
  -2  -1   3       26.72       26.97      4.05 o 
  -1  -1   3      241.99      230.00      8.10 o 
   0  -1   3     1730.39     1804.01     36.85 o 
   1  -1   3       36.96       38.81      3.64 o 
   2  -1   3     2851.71     2708.39    106.50 o 
   3  -1   3      275.53      287.90      9.31 o 
   4  -1   3      611.35      645.59     15.10 o 
   5  -1   3       14.07       22.81      3.11 o 
   6  -1   3        2.01        3.08      3.24 o 
   7  -1   3       74.45       68.70     11.34 o 
   8  -1   3       87.76       88.69      6.42 o 
   9  -1   3        0.59        0.25      3.43 o 
  10  -1   3        0.35        5.67      4.05 o 
  11  -1   3        4.58        1.62      4.05 o 
  12  -1   3        1.70        4.05      4.05 o 
 -10   0   3        0.55        4.05      4.05 o 
  -9   0   3       19.48       20.25      4.86 o 
  -8   0   3      760.15      752.36     27.54 o 
  -7   0   3      308.01      271.60      9.44 o 
  -6   0   3       16.10       19.30      3.30 o 
  -5   0   3        0.12       -0.91      5.26 o 
  -4   0   3     1142.21     1205.55     25.77 o 
  -3   0   3      309.52      382.25     13.77 o 
  -2   0   3     1248.53     1185.88     24.33 o 
  -1   0   3       10.96       18.70      1.40 o 
   0   0   3     3871.13     3666.09     87.46 o 
   1   0   3    92718.79    80985.94   2334.82 o 
   2   0   3     3465.17     3184.44     63.70 o 
   3   0   3     1685.80     1787.99     64.38 o 
   4   0   3     1110.92     1023.00     22.48 o 
   5   0   3      191.59      225.47      7.18 o 
   6   0   3        4.83        2.97      2.17 o 
   7   0   3      639.48      707.66     17.87 o 
   8   0   3       13.74       14.65      3.43 o 
   9   0   3       41.75       44.30      4.64 o 
  10   0   3       55.41       55.07      7.29 o 
  11   0   3       20.48       38.06      6.48 o 
  12   0   3        1.60        8.91      4.05 o 
 -10   1   3        1.70        0.81      4.05 o 
  -9   1   3        3.84       -1.62      3.24 o 
  -8   1   3       15.27       17.85      3.89 o 
  -7   1   3     1807.26     1700.83     36.93 o 
  -6   1   3      602.62      549.69     14.59 o 
  -5   1   3      458.60      442.08     12.30 o 
  -4   1   3        5.44        7.29      2.29 o 
  -3   1   3      602.33      601.40     14.32 o 
  -2   1   3       94.64      102.20      4.58 o 
  -1   1   3      831.01      784.75     25.11 o 
   0   1   3     1621.91     1494.07     29.49 o 
   1   1   3        0.23       -0.32      1.35 o 
   2   1   3     1847.20     1631.96     33.41 o 
   3   1   3      305.14      279.09      7.18 o 
   4   1   3        1.34        0.93      1.62 o 
   5   1   3      526.50      555.25     13.81 o 
   6   1   3       63.35       69.16      6.88 o 
   7   1   3       33.54       32.39      3.43 o 
   8   1   3       69.29       62.23      4.86 o 
   9   1   3      428.34      453.99     13.60 o 
  10   1   3      133.94      118.24      8.91 o 
  11   1   3       34.04       55.07      7.29 o 
  12   1   3       25.26       30.77      5.67 o 
 -10   2   3       40.27       38.87      6.48 o 
  -9   2   3        4.80        8.91      4.86 o 
  -8   2   3       57.83       44.23      5.15 o 
  -7   2   3       22.72       25.80      4.27 o 
  -6   2   3      570.84      562.69     15.46 o 
  -5   2   3     1180.71     1164.60     26.34 o 
  -4   2   3     1423.77     1340.32     41.30 o 
  -3   2   3     3707.54     3794.21     74.72 o 
  -2   2   3        1.05       -0.35      1.94 o 
  -1   2   3      574.88      645.98     14.59 o 
   0   2   3       10.97       14.76      2.08 o 
   1   2   3      271.05      257.07      6.03 o 
   2   2   3      397.80      358.09     10.53 o 
   3   2   3      859.74      834.20     21.87 o 
   4   2   3      113.87      122.97      4.90 o 
   5   2   3      598.48      606.68     14.98 o 
   6   2   3      321.10      285.27      8.95 o 
   7   2   3      245.89      238.59     17.41 o 
   8   2   3       86.26       79.49      5.24 o 
   9   2   3      250.69      236.59      9.33 o 
  10   2   3       35.29       42.92      6.48 o 
  11   2   3       34.04       31.58      5.67 o 
  12   2   3        1.02        2.43      3.24 o 
 -10   3   3        2.64       21.87      5.67 o 
  -9   3   3       73.35       72.08      8.91 o 
  -8   3   3        1.44        0.81      4.05 o 
  -7   3   3      220.93      239.39     14.17 o 
  -6   3   3      481.23      440.38     13.45 o 
  -5   3   3       71.14       59.38      8.10 o 
  -4   3   3      797.61      844.11     20.32 o 
  -3   3   3      221.34      207.17      7.71 o 
  -2   3   3       20.00       35.65      3.69 o 
  -1   3   3       74.29       63.21      4.58 o 
   0   3   3     2994.49     3149.69     51.21 o 
   1   3   3      660.04      631.61     11.51 o 
   2   3   3      144.90      127.17      4.64 o 
   3   3   3       70.69       67.58      3.43 o 
   4   3   3       35.10       27.23      2.70 o 
   5   3   3      939.66     1037.41     23.64 o 
   6   3   3     1281.91     1361.72     29.96 o 
   7   3   3       54.81       55.32      4.04 o 
   8   3   3       70.45       74.76      5.24 o 
   9   3   3      146.47      142.66      7.18 o 
  10   3   3       34.59       28.07      7.29 o 
  11   3   3        3.77        3.24      3.24 o 
  12   3   3       15.24       36.44      6.48 o 
 -10   4   3        5.88       15.39      5.67 o 
  -9   4   3       21.73       23.49      6.48 o 
  -8   4   3      272.61      312.61     17.01 o 
  -7   4   3        0.01        2.43      4.01 o 
  -6   4   3      289.03      289.06     23.08 o 
  -5   4   3      133.81      136.03      8.91 o 
  -4   4   3      109.29      122.50     17.41 o 
  -3   4   3      257.98      262.96      9.44 o 
  -2   4   3      545.25      618.86     15.74 o 
  -1   4   3        0.07       -1.44      2.53 o 
   0   4   3      312.31      324.37     17.85 o 
   1   4   3     7163.50     7196.11    115.26 o 
   2   4   3      666.37      652.07     13.78 o 
   3   4   3      212.62      190.84      6.42 o 
   4   4   3       11.39       12.75      2.08 o 
   5   4   3      223.20      227.37     16.20 o 
   6   4   3     1067.70     1036.53     24.21 o 
   7   4   3       41.11       44.78      4.04 o 
   8   4   3      272.48      258.74      9.33 o 
   9   4   3        9.91       14.71      3.30 o 
  10   4   3       84.36       77.80      5.64 o 
  11   4   3       16.27       16.20      4.86 o 
 -10   5   3       30.04       41.30      8.10 o 
  -9   5   3       79.45       69.65      8.91 o 
  -8   5   3       73.02       89.08     10.53 o 
  -7   5   3      195.02      170.07     12.96 o 
  -6   5   3       38.82       43.73      8.91 o 
  -5   5   3      521.00      509.27     18.63 o 
  -4   5   3      266.46      265.23     10.88 o 
  -3   5   3       98.02      102.60      6.80 o 
  -2   5   3     1543.56     1656.28     57.90 o 
  -1   5   3      644.88      714.14     22.68 o 
   0   5   3       16.83       18.45      2.86 o 
   1   5   3      112.18      107.49      4.03 o 
   2   5   3     1827.08     1677.06     42.11 o 
   3   5   3       13.55       17.69      3.24 o 
   4   5   3     1742.11     2002.60    104.07 o 
   5   5   3        0.98       -1.62      1.45 o 
   6   5   3      193.74      183.51      7.18 o 
   7   5   3        1.37        0.30      2.08 o 
   8   5   3        0.02       -3.13      2.08 o 
   9   5   3       25.35       22.18      4.86 o 
  10   5   3       13.45       12.17      3.64 o 
  11   5   3        0.10        0.81      3.24 o 
  -9   6   3        9.03       18.63      7.29 o 
  -8   6   3      485.42      462.43     22.68 o 
  -7   6   3      366.83      348.24     19.44 o 
  -6   6   3      387.48      331.23     18.63 o 
  -5   6   3       69.42       72.08     10.53 o 
  -4   6   3      143.40      191.94     14.58 o 
  -3   6   3      231.01      247.01     16.20 o 
  -2   6   3     1532.02     1653.73     51.83 o 
  -1   6   3        5.46        0.81      4.86 o 
   0   6   3      153.04      203.27     11.34 o 
   1   6   3      551.34      643.84     22.68 o 
   2   6   3      167.86      179.43      6.87 o 
   3   6   3     4560.76     5148.72    105.25 o 
   4   6   3        5.24        4.74      1.94 o 
   5   6   3        1.79        8.91      2.53 o 
   6   6   3        0.19       -0.69      1.94 o 
   7   6   3      311.50      264.55     24.30 o 
   8   6   3      520.34      507.68     15.10 o 
   9   6   3       32.64       49.85     10.12 o 
  10   6   3        1.18        9.35      4.05 o 
  11   6   3        0.21       -0.81      3.24 o 
  -9   7   3        5.26        5.67      6.48 o 
  -8   7   3        7.55        7.29      7.29 o 
  -7   7   3       23.44       31.58      8.91 o 
  -6   7   3       96.51       96.37     12.15 o 
  -5   7   3        5.02        9.72      8.10 o 
  -4   7   3       33.13       38.06      8.91 o 
  -3   7   3      351.60      372.54     19.44 o 
  -2   7   3      389.60      476.20     21.87 o 
  -1   7   3        1.26        0.81      5.67 o 
   0   7   3      424.09      480.25     19.44 o 
   1   7   3      729.95      836.58     29.15 o 
   2   7   3       23.36       12.96      4.05 o 
   3   7   3       42.52       53.45      6.48 o 
   4   7   3        6.14       10.35      2.53 o 
   5   7   3        6.79       10.53      4.45 o 
   6   7   3     1125.87     1123.86     27.94 o 
   7   7   3       84.19       86.44      5.83 o 
   8   7   3       56.50       48.80      5.06 o 
   9   7   3       68.79       63.17      7.29 o 
  10   7   3       10.75       12.96      4.05 o 
  -9   8   3        2.18       11.34      7.29 o 
  -8   8   3       19.85       25.92      8.91 o 
  -7   8   3        1.20        6.48      8.10 o 
  -6   8   3       40.56       38.87      9.72 o 
  -5   8   3       61.49       59.93     10.53 o 
  -4   8   3      500.91      478.63     23.49 o 
  -3   8   3       25.87       30.77      9.72 o 
  -2   8   3      311.30      384.68     21.06 o 
  -1   8   3        0.02       -4.86      5.67 o 
   0   8   3       13.59       17.01      5.67 o 
   1   8   3      107.88      120.67      9.72 o 
   2   8   3        0.54       -0.81      3.24 o 
   3   8   3     1099.48     1180.77     38.87 o 
   4   8   3        0.08       -2.43      2.43 o 
   5   8   3      602.38      638.98     24.30 o 
   6   8   3       73.67       61.55      7.29 o 
   7   8   3      907.46      812.29     29.15 o 
   8   8   3       12.71        8.10      4.05 o 
   9   8   3       29.24       21.06      4.86 o 
  10   8   3        1.06        4.05      3.24 o 
  -8   9   3        0.07       -2.43      7.29 o 
  -7   9   3       12.87        0.00      8.10 o 
  -6   9   3        3.85        1.62      8.10 o 
  -5   9   3       43.62       36.44      9.72 o 
  -4   9   3        0.06        0.00      8.91 o 
  -3   9   3      107.06      140.11     14.58 o 
  -2   9   3       53.45       70.46     11.34 o 
  -1   9   3      547.67      540.18     24.30 o 
   0   9   3      559.67      553.94     23.49 o 
   1   9   3       24.36       21.06      6.48 o 
   2   9   3      834.65      787.18     29.15 o 
   3   9   3       31.01       38.87      6.48 o 
   4   9   3     1783.75     1621.34     51.83 o 
   5   9   3       27.80       36.44      6.48 o 
   6   9   3      104.51      110.95      9.72 o 
   7   9   3       15.42       12.96      4.86 o 
   8   9   3       97.76      115.00      9.72 o 
   9   9   3        2.48        2.43      4.05 o 
  -7  10   3       17.18       25.11      9.72 o 
  -6  10   3       10.47       12.15      8.91 o 
  -5  10   3       19.57       15.39      9.72 o 
  -4  10   3      653.32      615.49     29.15 o 
  -3  10   3       76.74       74.51     12.15 o 
  -1  10   3       73.25       82.61     11.34 o 
   0  10   3       62.23       68.84      9.72 o 
   1  10   3      398.87      388.73     19.44 o 
   2  10   3      117.84      110.95     10.53 o 
   3  10   3       49.30       54.26      8.10 o 
   4  10   3        2.44        1.62      4.05 o 
   5  10   3     1311.27     1235.85     42.92 o 
   6  10   3       17.13       16.20      4.86 o 
   7  10   3       77.33      100.42      9.72 o 
   8  10   3        0.01        1.62      3.24 o 
  -7  11   3       27.57       29.15     10.53 o 
  -6  11   3        0.17        7.29      8.91 o 
  -5  11   3      508.26      511.83     27.54 o 
  -4  11   3        1.09      -12.15      8.10 o 
  -3  11   3      393.49      440.56     25.11 o 
  -1  11   3        6.73        5.67      7.29 o 
   0  11   3      297.02      259.15     17.01 o 
   1  11   3      688.53      707.01     29.15 o 
   2  11   3       36.99       29.96      7.29 o 
   3  11   3      119.29      117.43     10.53 o 
   4  11   3       80.57       72.08      9.72 o 
   5  11   3       36.14       46.97      8.10 o 
   6  11   3       78.38      101.23     11.34 o 
   7  11   3       18.54       16.20      5.67 o 
  -6  12   3       23.83       17.82     10.53 o 
  -5  12   3       60.22       62.36     12.96 o 
  -4  12   3       97.83       87.46     13.77 o 
  -3  12   3        0.01       -1.62      9.72 o 
  -2  12   3       24.36        9.72      9.72 o 
  -1  12   3      327.50      322.32     21.06 o 
   0  12   3        0.23       -4.05      6.48 o 
   1  12   3      203.65      190.32     15.39 o 
   2  12   3      116.49      113.38     12.15 o 
   3  12   3       69.06       62.36      9.72 o 
   4  12   3       14.46        8.91      5.67 o 
   5  12   3       58.40       60.74      9.72 o 
   6  12   3        7.71       10.53      5.67 o 
  -4  13   3       28.62       16.20     11.34 o 
  -2  13   3       12.16        0.81      9.72 o 
  -1  13   3       25.36       34.01     11.34 o 
   0  13   3        5.11       -4.86      7.29 o 
   1  13   3       97.03       71.27     11.34 o 
   2  13   3        4.52       -1.62      6.48 o 
   3  13   3       27.10       17.01      7.29 o 
   4  13   3       56.83       53.45      9.72 o 
   5  13   3       86.34       85.04     11.34 o 
  -2  14   3       27.27        5.67     10.53 o 
  -1  14   3        0.20      -13.36      8.91 o 
   0  14   3      130.71      147.39     17.01 o 
   1  14   3        0.06      -10.53      7.29 o 
   2  14   3        6.57       -3.24      7.29 o 
  -2 -11   4       57.03       75.32     10.53 o 
  -1 -11   4        0.11       -7.29      4.86 o 
   0 -11   4      148.89      156.55      9.33 o 
   1 -11   4      154.43      153.71      9.33 o 
   2 -11   4      389.46      403.12     27.94 o 
   3 -11   4        3.28        3.34      3.69 o 
   4 -11   4      136.06      124.91     13.36 o 
   5 -11   4      177.11      165.10     10.31 o 
   6 -11   4       57.21       59.07     10.12 o 
  -3 -10   4        0.13       -6.48      4.86 o 
  -2 -10   4      393.53      489.16     23.49 o 
  -1 -10   4      173.61      200.04     14.58 o 
   0 -10   4       88.01       85.30      6.80 o 
   1 -10   4      132.88      128.39      7.96 o 
   2 -10   4        0.12       -3.98      3.24 o 
   3 -10   4       54.51       54.07      6.42 o 
   4 -10   4        3.65       -0.40      8.10 o 
   5 -10   4       31.64       30.53      5.99 o 
   6 -10   4        2.72        1.93      4.78 o 
   7 -10   4       95.80       92.82      8.75 o 
  -5  -9   4       19.72       32.39      7.29 o 
  -4  -9   4        0.02        4.86      4.86 o 
  -3  -9   4        5.75        4.05      4.86 o 
  -2  -9   4      305.73      358.77     18.63 o 
  -1  -9   4      367.96      361.20     18.63 o 
   0  -9   4       29.19       28.35      6.48 o 
   1  -9   4      130.03      144.85      9.31 o 
   2  -9   4      104.97       99.41     13.77 o 
   3  -9   4      113.06      117.08      9.72 o 
   4  -9   4        0.00       -1.08      3.62 o 
   5  -9   4        1.15       -0.71      5.26 o 
   6  -9   4       18.69       19.44      5.39 o 
   7  -9   4        0.65       -6.97      4.64 o 
   8  -9   4       36.60       28.37      6.30 o 
   9  -9   4        4.13       21.06      8.10 o 
  -6  -8   4        0.04        8.91      4.05 o 
  -5  -8   4      103.77      109.33      9.72 o 
  -4  -8   4     1140.76     1263.38     44.54 o 
  -3  -8   4      438.63      449.47     21.06 o 
  -2  -8   4       14.89       17.01      5.67 o 
  -1  -8   4       13.61       18.63      5.67 o 
   0  -8   4       39.21       41.30      6.48 o 
   1  -8   4      155.23      155.28      7.96 o 
   2  -8   4      126.36      124.23      7.59 o 
   3  -8   4        0.17       -4.32      2.90 o 
   4  -8   4        2.41        2.92      8.50 o 
   5  -8   4      174.95      204.32     10.49 o 
   6  -8   4      117.76      128.59      9.11 o 
   7  -8   4       62.57       46.58      6.22 o 
   8  -8   4       18.03       17.69      5.42 o 
   9  -8   4        3.87       12.15      8.10 o 
  -6  -7   4       80.83       84.23      8.91 o 
  -5  -7   4        0.15       -1.62      3.24 o 
  -4  -7   4      290.33      329.61     16.20 o 
  -3  -7   4      188.81      209.75     12.96 o 
  -2  -7   4        0.63       -4.05      3.24 o 
  -1  -7   4       42.69       55.88      7.29 o 
   0  -7   4       85.81       93.94      8.91 o 
   1  -7   4      279.49      301.37     10.88 o 
   2  -7   4      117.75      122.40      7.14 o 
   3  -7   4       17.20       12.26      3.54 o 
   4  -7   4        1.57        0.58      6.48 o 
   5  -7   4      266.45      248.17     11.07 o 
   6  -7   4      852.32      839.84     22.91 o 
   7  -7   4        6.81        4.00      4.47 o 
   8  -7   4        1.63        1.76      4.84 o 
   9  -7   4        0.06        8.10      7.29 o 
  10  -7   4        1.83       -4.05      5.67 o 
  -7  -6   4       26.41       25.11      5.67 o 
  -6  -6   4       91.60       79.37      8.10 o 
  -5  -6   4      379.88      366.87     16.20 o 
  -4  -6   4      107.98      113.38      8.10 o 
  -3  -6   4       32.80       31.58      5.67 o 
  -2  -6   4       94.76       95.56      8.10 o 
  -1  -6   4      123.15      131.20      8.91 o 
   0  -6   4      923.61      974.26     32.39 o 
   1  -6   4       22.14       27.54      6.48 o 
   2  -6   4       71.75       61.13     11.34 o 
   3  -6   4       39.36       37.47      4.47 o 
   4  -6   4        2.86        6.85      3.64 o 
   5  -6   4       25.94       39.71      5.42 o 
   6  -6   4      137.16      142.83      8.59 o 
   7  -6   4       18.11       11.62      4.84 o 
   8  -6   4        0.86        1.62      4.58 o 
   9  -6   4       42.58       36.77      5.99 o 
  10  -6   4        0.00        4.05      6.48 o 
  11  -6   4      214.36      230.81     15.39 o 
  -8  -5   4       46.96       50.21      7.29 o 
  -7  -5   4       26.63       23.49      5.67 o 
  -6  -5   4      408.50      408.98     17.82 o 
  -5  -5   4      183.90      192.75     10.53 o 
  -4  -5   4       46.79       47.40      4.86 o 
  -3  -5   4        1.06        2.43      2.43 o 
  -2  -5   4       20.72       16.85      2.86 o 
  -1  -5   4      110.95      117.43      8.10 o 
   0  -5   4       28.89       20.25      4.05 o 
   1  -5   4      771.16      726.23     17.98 o 
   2  -5   4      534.52      484.41     13.45 o 
   3  -5   4      226.34      256.38      9.44 o 
   4  -5   4      949.41     1000.04     24.33 o 
   5  -5   4        5.65       11.11      3.89 o 
   6  -5   4      146.93      137.90      8.53 o 
   7  -5   4        8.95        9.31      4.58 o 
   8  -5   4       86.96       79.45      7.29 o 
   9  -5   4      617.88      611.60     23.08 o 
  10  -5   4        2.39        9.72      6.48 o 
  11  -5   4       29.85       38.06      7.29 o 
  -8  -4   4        0.39       -0.81      3.24 o 
  -7  -4   4        6.96        7.29      4.05 o 
  -6  -4   4       12.12       12.96      4.05 o 
  -5  -4   4        0.84        3.24      3.24 o 
  -4  -4   4      294.37      296.34      8.86 o 
  -3  -4   4        0.23        1.62      2.43 o 
  -2  -4   4      103.60      101.23      6.48 o 
  -1  -4   4       15.83       14.58      3.24 o 
   0  -4   4       20.97       30.59      6.48 o 
   1  -4   4      178.88      159.30     10.93 o 
   2  -4   4        2.11       -2.55      1.94 o 
   3  -4   4      272.44      265.99      9.72 o 
   4  -4   4       33.76       28.98      3.69 o 
   5  -4   4      184.11      201.65     12.96 o 
   6  -4   4        4.88        7.69      4.01 o 
   7  -4   4      327.78      278.11     11.07 o 
   8  -4   4      306.71      283.68     11.65 o 
   9  -4   4      532.28      562.22     17.29 o 
  10  -4   4       44.42       68.03      8.91 o 
  11  -4   4        6.15       12.96      5.67 o 
  12  -4   4        3.57       13.77      5.67 o 
  -9  -3   4      150.31      173.31     11.34 o 
  -8  -3   4       10.20        6.48      4.05 o 
  -7  -3   4       25.29       26.73      5.67 o 
  -6  -3   4      215.03      209.75     11.34 o 
  -5  -3   4      322.75      319.27     17.82 o 
  -4  -3   4      906.19      912.75     20.32 o 
  -3  -3   4      297.64      302.11      8.59 o 
  -2  -3   4      367.77      353.91     12.96 o 
  -1  -3   4       22.62       19.44      2.43 o 
   0  -3   4       73.00       88.49     10.53 o 
   1  -3   4       36.11       23.45      2.53 o 
   2  -3   4      570.13      584.58     14.28 o 
   3  -3   4        0.49        0.81      3.24 o 
   4  -3   4        5.02        6.48      2.86 o 
   5  -3   4      306.52      272.88      9.44 o 
   6  -3   4     1825.17     1803.35     39.72 o 
   7  -3   4        1.73       -0.58      4.05 o 
   8  -3   4       22.68       20.18      4.64 o 
   9  -3   4       62.41       75.32      6.59 o 
  10  -3   4      402.73      476.20     20.25 o 
  11  -3   4       18.15       27.54      6.48 o 
  12  -3   4        5.47        4.05      4.86 o 
  -9  -2   4        5.45        8.10      4.05 o 
  -8  -2   4      103.37      115.81      8.91 o 
  -7  -2   4       48.13       36.44      5.67 o 
  -6  -2   4       73.74       72.08      4.84 o 
  -5  -2   4        4.52        9.90      2.53 o 
  -4  -2   4       15.15       20.25      2.53 o 
  -3  -2   4        0.04       -1.62      1.15 o 
  -2  -2   4        0.19       -0.81      1.15 o 
  -1  -2   4      134.43      115.48     14.58 o 
   0  -2   4     3381.69     3173.17     64.59 o 
   1  -2   4       91.01      100.37      4.86 o 
   2  -2   4      742.83      668.05     36.04 o 
   3  -2   4     2124.04     2119.56     43.99 o 
   4  -2   4       87.83       89.07      5.42 o 
   5  -2   4      295.88      282.85      9.11 o 
   6  -2   4      223.18      242.83      8.95 o 
   7  -2   4      194.98      209.89     12.96 o 
   8  -2   4      199.92      231.36      9.89 o 
   9  -2   4       27.91       32.41      4.78 o 
  10  -2   4      134.86      128.77      9.72 o 
  11  -2   4        6.66        8.10      4.86 o 
  12  -2   4       11.19       16.20      4.86 o 
  -9  -1   4        3.36        0.00      3.24 o 
  -8  -1   4        7.40        5.67      3.24 o 
  -7  -1   4      125.00      115.81      8.91 o 
  -6  -1   4       10.15        6.48      2.70 o 
  -5  -1   4        5.25        2.20      1.94 o 
  -4  -1   4      139.48      132.91      5.42 o 
  -3  -1   4      428.12      407.81     10.31 o 
  -2  -1   4       63.67       68.69      2.62 o 
  -1  -1   4       95.25      115.37      4.27 o 
   0  -1   4      337.17      323.97      7.96 o 
   1  -1   4    11618.46    11374.08    383.06 o 
   2  -1   4     4471.11     4176.13    125.12 o 
   3  -1   4      629.73      627.53     14.18 o 
   4  -1   4      843.84      794.65     18.22 o 
   5  -1   4       33.91       28.22      3.30 o 
   6  -1   4       70.87       80.18      5.24 o 
   7  -1   4       37.89       41.32      4.64 o 
   8  -1   4      160.76      179.26      8.33 o 
   9  -1   4       44.23       46.67      5.39 o 
  10  -1   4      811.06      854.63     22.71 o 
  11  -1   4       80.26      134.44      9.72 o 
  12  -1   4        8.53       10.53      4.05 o 
  -9   0   4       38.82       72.08      8.10 o 
  -8   0   4       13.87       10.53      4.86 o 
  -7   0   4      132.72      114.96      6.80 o 
  -6   0   4      102.20       94.89      7.69 o 
  -5   0   4       45.46       43.23      3.69 o 
  -4   0   4      179.69      219.40     14.98 o 
  -3   0   4      117.09      136.79      4.03 o 
  -2   0   4      132.86      144.62      3.88 o 
  -1   0   4      127.91      131.65      3.56 o 
   0   0   4     6303.67     5955.98    118.65 o 
   1   0   4     1699.94     1670.74     51.02 o 
   2   0   4    36304.25    33367.82    966.16 o 
   3   0   4     2002.68     1923.45     39.65 o 
   4   0   4      274.95      283.36     11.74 o 
   5   0   4       95.70       97.94     10.12 o 
   6   0   4      215.93      234.36      8.09 o 
   7   0   4      415.83      464.27     13.42 o 
   8   0   4      375.89      396.63     14.17 o 
   9   0   4       87.53       84.58      5.99 o 
  10   0   4       95.15      101.25      7.00 o 
  11   0   4       83.73       97.18      8.91 o 
  12   0   4        3.76       12.96      4.86 o 
  -9   1   4        0.00        0.00      4.05 o 
  -8   1   4       38.10       29.15      5.67 o 
  -7   1   4      298.76      279.95     10.26 o 
  -6   1   4      132.18      108.99      8.50 o 
  -5   1   4       13.04       15.73      3.11 o 
  -4   1   4      355.15      353.22     19.84 o 
  -3   1   4      317.75      290.71      8.29 o 
  -2   1   4      133.35      116.89      4.84 o 
  -1   1   4        2.69        1.21      1.21 o 
   0   1   4     1382.22     1335.77     22.42 o 
   1   1   4     8476.85     7666.85    231.21 o 
   2   1   4       61.49       70.46      6.48 o 
   3   1   4        0.69       -0.13      2.02 o 
   4   1   4       12.19       14.54      4.86 o 
   5   1   4      902.19      933.38     20.98 o 
   6   1   4     1150.21     1240.64     31.18 o 
   7   1   4      137.44      152.25      6.87 o 
   8   1   4       23.81       28.44      4.86 o 
   9   1   4       37.68       36.90      5.26 o 
  10   1   4      304.49      307.66     11.28 o 
  11   1   4      283.83      265.63     13.77 o 
  12   1   4       11.52       20.25      4.86 o 
  -9   2   4       85.05       80.99      8.91 o 
  -8   2   4        3.03       -1.42      3.30 o 
  -7   2   4       10.28       13.50      4.27 o 
  -6   2   4       21.82       20.22      4.27 o 
  -5   2   4       85.16       88.88      5.99 o 
  -4   2   4      174.99      156.83      6.87 o 
  -3   2   4       31.33       37.70      3.44 o 
  -2   2   4     1501.78     1400.42     44.14 o 
  -1   2   4      726.23      661.80     14.89 o 
   0   2   4     6245.37     6056.68     96.93 o 
   1   2   4     2145.01     2035.97     33.58 o 
   2   2   4     5651.86     5400.43     86.13 o 
   3   2   4       10.17       11.46      1.50 o 
   4   2   4      837.18      758.35     29.96 o 
   5   2   4       15.56       13.93      2.17 o 
   6   2   4       17.79       19.70      2.81 o 
   7   2   4      665.90      629.53     16.34 o 
   8   2   4       13.78        9.45      2.90 o 
   9   2   4        2.37        5.94      2.90 o 
  10   2   4       40.98       44.63      4.64 o 
  11   2   4      114.70      115.00      8.91 o 
  12   2   4       62.67       71.27      8.10 o 
  -9   3   4       12.91        9.95      3.89 o 
  -8   3   4       58.34       65.48      6.57 o 
  -7   3   4      254.34      251.04     10.49 o 
  -6   3   4      194.68      188.92      9.11 o 
  -5   3   4       23.55       22.71      4.27 o 
  -4   3   4      633.88      654.85     16.89 o 
  -3   3   4       19.15       26.62      3.69 o 
  -2   3   4     1284.10     1347.77     33.20 o 
  -1   3   4     1014.68      981.07     23.08 o 
   0   3   4     1068.07     1097.10     19.16 o 
   1   3   4       20.78       17.26      3.69 o 
   2   3   4       99.58       96.55      5.96 o 
   3   3   4     1407.68     1355.72     27.30 o 
   4   3   4      644.60      661.16     19.03 o 
   5   3   4      675.41      741.60     17.50 o 
   6   3   4        0.19       -2.30      1.54 o 
   7   3   4     2361.31     2457.60     66.00 o 
   8   3   4        4.15       10.77      3.64 o 
   9   3   4      172.18      166.55      7.77 o 
  10   3   4       26.50       20.27      3.89 o 
  11   3   4       34.36       29.15      5.67 o 
  12   3   4        0.70        4.86      4.05 o 
  -9   4   4       27.17       33.20      7.29 o 
  -8   4   4        3.84        6.59      4.27 o 
  -7   4   4       18.76       17.41      4.58 o 
  -6   4   4      235.33      232.07     10.49 o 
  -5   4   4       76.01       79.06      6.30 o 
  -4   4   4      636.13      621.79     16.89 o 
  -3   4   4     1514.70     1583.24     34.35 o 
  -2   4   4     1314.65     1463.01     31.78 o 
  -1   4   4        7.78       11.67      1.64 o 
   0   4   4      362.20      374.47      8.39 o 
   1   4   4      357.45      374.87      8.80 o 
   2   4   4     1077.57      992.18     32.28 o 
   3   4   4      419.30      418.85      8.63 o 
   4   4   4       92.80       68.82      4.04 o 
   5   4   4      238.18      260.24      8.17 o 
   6   4   4     1039.75     1210.35     27.33 o 
   7   4   4        2.66        2.70      2.17 o 
   8   4   4      842.40      829.43     20.76 o 
   9   4   4       56.67       43.15      8.10 o 
  10   4   4       77.62       65.12      5.64 o 
  11   4   4        3.88       12.28      4.05 o 
  12   4   4        2.26       11.34      4.05 o 
  -9   5   4       19.95       28.35      7.29 o 
  -8   5   4      195.38      159.54     12.96 o 
  -7   5   4        0.64        5.08      4.27 o 
  -6   5   4       18.93        8.91      4.84 o 
  -5   5   4      122.43      127.42      8.29 o 
  -4   5   4      613.60      629.11     17.75 o 
  -3   5   4        7.74        6.35      3.69 o 
  -2   5   4        1.41        1.21      3.30 o 
  -1   5   4      963.87     1047.77     41.71 o 
   0   5   4     1158.05     1284.08     29.69 o 
   1   5   4      708.35      754.35     14.33 o 
   2   5   4        2.80        3.46      1.58 o 
   3   5   4     8046.01     8737.98    208.73 o 
   4   5   4      212.49      202.13      7.18 o 
   5   5   4      117.83      107.22      5.39 o 
   6   5   4       15.89        6.48      2.70 o 
   7   5   4      134.72      149.18      6.74 o 
   8   5   4       81.75       92.24      7.69 o 
   9   5   4       78.86       86.37      5.83 o 
  10   5   4       60.60       82.97     10.12 o 
  11   5   4       20.15       23.80      3.89 o 
  -9   6   4       35.16       42.92      8.10 o 
  -8   6   4       19.99       17.01      7.29 o 
  -7   6   4      335.81      268.06     16.20 o 
  -6   6   4        1.26        1.62      6.48 o 
  -5   6   4      512.63      487.54     22.68 o 
  -4   6   4        0.30       -1.92      4.47 o 
  -3   6   4       32.69       43.12      5.64 o 
  -2   6   4      509.10      598.77     16.89 o 
  -1   6   4     2087.51     2426.34     70.46 o 
   0   6   4      107.32      131.54      7.14 o 
   1   6   4      216.39      240.67      6.51 o 
   2   6   4       23.81       12.77      1.87 o 
   3   6   4       52.08       63.38      8.50 o 
   4   6   4      131.45      132.14      8.50 o 
   5   6   4      224.22      212.04      8.17 o 
   6   6   4      201.96      215.62      8.17 o 
   7   6   4       14.97       16.62      3.30 o 
   8   6   4      139.65      131.90      7.00 o 
   9   6   4      304.63      286.10     18.22 o 
  10   6   4        0.97        3.06      2.53 o 
  11   6   4       26.78       24.30      4.27 o 
  -9   7   4        8.75       10.53      7.29 o 
  -8   7   4      126.30      108.52     12.15 o 
  -7   7   4       28.71       26.73      8.10 o 
  -6   7   4      182.43      144.15     13.77 o 
  -5   7   4       11.24        0.81      8.10 o 
  -4   7   4      611.65      540.99     25.11 o 
  -3   7   4      388.50      410.60     21.06 o 
  -2   7   4      411.83      382.25     20.25 o 
   0   7   4      139.89      176.55     12.15 o 
   1   7   4       57.95       88.27      8.10 o 
   2   7   4       91.66      106.76      5.73 o 
   3   7   4       13.69       28.09      3.44 o 
   4   7   4       15.35       10.57      2.53 o 
   5   7   4     1011.44      996.15     27.94 o 
   6   7   4        0.94       -0.62      1.58 o 
   7   7   4     3031.28     2922.52     62.87 o 
   8   7   4        0.99        0.00      2.53 o 
   9   7   4       26.37       29.67      4.27 o 
  10   7   4       15.05       12.96      3.11 o 
  11   7   4        6.04        7.51      3.11 o 
  -8   8   4        5.95        9.72      7.29 o 
  -7   8   4      418.06      353.10     20.25 o 
  -6   8   4       10.24        9.72      8.10 o 
  -5   8   4      361.69      367.68     20.25 o 
  -4   8   4       17.27       16.20      8.91 o 
  -3   8   4      955.03      962.92     36.44 o 
  -2   8   4      364.06      444.61     22.68 o 
  -1   8   4       10.60       21.06      8.10 o 
   0   8   4        2.10        2.43      5.67 o 
   1   8   4        3.43        4.05      4.86 o 
   2   8   4      155.14      176.55     11.34 o 
   3   8   4       26.14       38.87      5.67 o 
   4   8   4      122.38      147.61      8.50 o 
   5   8   4       45.83       44.11      4.58 o 
   6   8   4      683.69      617.73     23.08 o 
   7   8   4       26.73       25.90      3.89 o 
   8   8   4       64.20       64.15      5.64 o 
   9   8   4       43.01       38.06      4.47 o 
  10   8   4        0.00       -1.62      3.24 o 
  -8   9   4        0.29        8.91      8.10 o 
  -7   9   4       14.51       10.53      8.10 o 
  -6   9   4      283.63      262.39     18.63 o 
  -5   9   4        9.76       23.49      9.72 o 
  -4   9   4       50.79       41.30     10.53 o 
  -3   9   4       84.05       63.98     11.34 o 
  -2   9   4       80.52       80.18     11.34 o 
  -1   9   4        0.00        4.05      7.29 o 
   0   9   4      875.27      943.49     34.82 o 
   1   9   4      118.80       95.56      9.72 o 
   2   9   4      142.67      149.82     11.34 o 
   3   9   4        2.77        6.48      4.05 o 
   4   9   4       98.77       98.80      8.91 o 
   5   9   4      336.64      326.37     16.20 o 
   6   9   4        1.26        1.62      4.05 o 
   7   9   4        0.23        4.86      3.24 o 
   8   9   4        0.06        4.05      3.24 o 
   9   9   4       33.32       46.97      7.29 o 
  10   9   4       12.07        8.10      4.86 o 
  -7  10   4       22.78       18.63      9.72 o 
  -6  10   4       12.14       16.20      9.72 o 
  -5  10   4        0.38        0.00      8.91 o 
  -4  10   4       86.81       96.37     13.77 o 
  -3  10   4      146.56      131.20     14.58 o 
  -1  10   4      156.92      115.81     12.96 o 
   0  10   4      746.42      734.54     29.96 o 
   1  10   4      285.11      297.22     17.01 o 
   2  10   4      284.19      265.63     15.39 o 
   3  10   4       26.82       24.30      5.67 o 
   4  10   4      190.57      179.79     12.15 o 
   5  10   4        0.64        1.62      4.05 o 
   6  10   4      123.29      127.96     10.53 o 
   7  10   4       25.48       29.96      6.48 o 
   8  10   4        0.06       -0.81      3.24 o 
   9  10   4        5.39       12.15      4.86 o 
  -6  11   4      407.70      420.32     24.30 o 
  -5  11   4        5.90        6.48      9.72 o 
  -4  11   4       60.40       72.89     12.96 o 
  -3  11   4       30.39       20.25     10.53 o 
  -2  11   4      356.05      373.35     22.68 o 
  -1  11   4      159.53      132.01     14.58 o 
   0  11   4      452.25      422.75     21.87 o 
   1  11   4      444.51      438.13     21.87 o 
   2  11   4      174.27      171.69     13.77 o 
   3  11   4       62.82       47.78      8.10 o 
   4  11   4       35.99       29.96      6.48 o 
   5  11   4      593.76      625.21     25.92 o 
   6  11   4       10.56        8.10      4.86 o 
   7  11   4      157.04      178.98     12.96 o 
   8  11   4       28.53       31.58      6.48 o 
  -5  12   4        7.81        8.91     10.53 o 
  -4  12   4       36.88       55.88     12.96 o 
  -3  12   4        5.91       19.44     10.53 o 
  -2  12   4       56.11       35.63     11.34 o 
   0  12   4      108.80      126.34     13.77 o 
   1  12   4       82.77       90.70     11.34 o 
   2  12   4        1.59        4.05      6.48 o 
   3  12   4       33.24       34.01      8.10 o 
   4  12   4      115.59      111.76     11.34 o 
   5  12   4       10.02        9.72      5.67 o 
   6  12   4        0.10       -4.05      4.05 o 
   7  12   4        1.37       -4.05      4.05 o 
  -4  13   4        0.00      -13.36      8.91 o 
  -3  13   4       15.82        8.10     10.53 o 
  -2  13   4       28.11       29.15     11.34 o 
  -1  13   4        3.61      -12.15      8.10 o 
   0  13   4        0.01       -3.24      8.10 o 
   1  13   4       44.44       42.92      9.72 o 
   2  13   4       42.16       28.35      8.91 o 
   3  13   4      261.47      246.20     17.01 o 
   4  13   4       45.22       50.21      8.91 o 
   5  13   4        1.48       -6.07      4.05 o 
  -2  14   4        1.65       -4.05      9.72 o 
  -1  14   4       29.45        6.48      9.72 o 
   0  14   4      124.95      133.63     16.20 o 
   1  14   4       17.30        6.48      8.91 o 
   2  14   4       14.69       12.15      8.10 o 
   3  14   4        0.07       -6.48      5.67 o 
   0 -11   5      103.96      128.77     11.34 o 
   1 -11   5      118.54      131.20     11.34 o 
   2 -11   5       74.82       55.07      8.10 o 
   3 -11   5      134.59      143.35     12.15 o 
   4 -11   5       10.60        7.29      5.67 o 
   5 -11   5       35.56       35.63      8.10 o 
  -2 -10   5       48.33       56.69      8.91 o 
  -1 -10   5      244.38      274.25     11.73 o 
   0 -10   5        1.06        2.56      5.67 o 
   1 -10   5      135.55      132.24      8.53 o 
   2 -10   5        0.48       -0.44      6.88 o 
   3 -10   5      143.43      144.96     12.15 o 
   4 -10   5       33.81       21.06      6.48 o 
   5 -10   5       40.56       36.44      8.10 o 
   6 -10   5      669.08      651.94     29.15 o 
   7 -10   5       28.08       29.15      8.91 o 
  -4  -9   5        0.13        0.00      4.86 o 
  -3  -9   5       58.09       62.36      8.91 o 
  -2  -9   5       65.14       70.46      9.72 o 
  -1  -9   5       15.24       21.51      4.45 o 
   0  -9   5       88.03       83.78      7.14 o 
   1  -9   5        7.38        5.87      3.30 o 
   2  -9   5       65.64       52.98      5.99 o 
   3  -9   5       11.31       -0.81      8.50 o 
   4  -9   5       93.73       91.51     10.53 o 
   5  -9   5       42.13       38.25      6.88 o 
   6  -9   5        2.84        4.86      6.48 o 
   7  -9   5      187.96      186.27     15.39 o 
   8  -9   5      274.12      289.93     19.44 o 
  -5  -8   5      118.47      138.49     11.34 o 
  -4  -8   5       45.17       42.92      7.29 o 
  -3  -8   5        0.20        0.81      4.05 o 
  -2  -8   5      125.65      139.30     11.34 o 
  -1  -8   5       41.44       55.74      7.69 o 
   0  -8   5        1.34        0.40      4.45 o 
   1  -8   5       32.75       31.67      4.58 o 
   2  -8   5       29.48       38.74      4.84 o 
   3  -8   5       25.43       21.74      4.47 o 
   4  -8   5       58.76       49.89      8.10 o 
   5  -8   5      125.94      121.88      8.53 o 
   6  -8   5       39.58       36.80      6.22 o 
   7  -8   5       38.69       28.59      5.99 o 
   8  -8   5        0.00        0.00      6.48 o 
   9  -8   5        1.37       -4.86      7.29 o 
  -6  -7   5      101.65       97.99      9.72 o 
  -5  -7   5       18.10        8.91      4.86 o 
  -4  -7   5      307.10      324.75     17.01 o 
  -3  -7   5      331.74      392.78     18.63 o 
  -2  -7   5        5.84       10.53      4.86 o 
  -1  -7   5      102.98      102.85      8.91 o 
   0  -7   5      272.28      281.08     16.20 o 
   1  -7   5       39.01       38.89      4.58 o 
   2  -7   5      608.41      626.70     17.72 o 
   3  -7   5      300.45      300.18     11.41 o 
   4  -7   5       68.31       69.64      6.30 o 
   5  -7   5       14.16        7.24      4.47 o 
   6  -7   5      206.05      233.41     17.41 o 
   7  -7   5       69.50       70.35      7.14 o 
   8  -7   5       21.22       31.61      5.99 o 
   9  -7   5      131.89      139.17     12.55 o 
  -6  -6   5       46.24       45.35      6.48 o 
  -5  -6   5       58.97       66.41      7.29 o 
  -4  -6   5      289.57      279.40     13.77 o 
  -3  -6   5       58.26       70.46      8.10 o 
  -2  -6   5      217.34      217.04     12.15 o 
  -1  -6   5       50.33       61.75      6.07 o 
   0  -6   5        9.94       13.60      2.86 o 
   1  -6   5      176.01      166.73      7.71 o 
   2  -6   5      222.45      201.86      8.59 o 
   3  -6   5      270.12      252.34     10.01 o 
   4  -6   5       56.43       54.36      5.42 o 
   5  -6   5      500.92      499.63     15.74 o 
   6  -6   5      427.13      422.54     20.65 o 
   7  -6   5      109.03       95.89      7.71 o 
   8  -6   5      142.21      117.28      8.29 o 
   9  -6   5       72.32       68.14      7.14 o 
  10  -6   5       14.85       10.53      6.48 o 
  -7  -5   5       17.60       16.20      4.86 o 
  -6  -5   5       19.65       23.49      5.67 o 
  -5  -5   5       70.10       69.65      7.29 o 
  -4  -5   5       17.88       16.69      2.86 o 
  -3  -5   5       11.87       17.82      4.05 o 
  -2  -5   5      230.75      236.48     12.15 o 
  -1  -5   5       26.65       25.92      3.44 o 
   0  -5   5       19.92       31.58      6.07 o 
   1  -5   5      114.61      111.20      5.99 o 
   2  -5   5        4.17        2.07      3.24 o 
   3  -5   5      481.92      486.76     14.02 o 
   4  -5   5      463.29      502.34     15.17 o 
   5  -5   5       58.20       49.88      5.73 o 
   6  -5   5      254.64      256.20     10.58 o 
   7  -5   5      112.93      104.29      7.38 o 
   8  -5   5        3.36        3.59      4.47 o 
   9  -5   5      339.45      330.24     13.02 o 
  10  -5   5       76.10       82.09      7.77 o 
  11  -5   5       29.09       38.87      7.29 o 
  -7  -4   5        9.31        4.86      3.24 o 
  -6  -4   5       74.83       75.32      7.29 o 
  -5  -4   5       54.14       62.36      6.48 o 
  -4  -4   5        1.43        2.02      1.72 o 
  -3  -4   5      148.45      151.90      6.30 o 
  -2  -4   5      100.94      107.71      7.29 o 
  -1  -4   5       57.52       50.76      6.88 o 
   0  -4   5       74.96       75.14      5.67 o 
   1  -4   5      431.15      410.68     12.96 o 
   2  -4   5      240.81      251.40      8.53 o 
   3  -4   5       13.08       14.17      3.44 o 
   4  -4   5      664.46      689.56     17.98 o 
   5  -4   5      238.56      252.95     10.01 o 
   6  -4   5       63.40       63.08      9.72 o 
   7  -4   5      104.45       97.69      8.10 o 
   8  -4   5      933.60      946.72     24.21 o 
   9  -4   5        3.92        0.65      4.04 o 
  10  -4   5       20.23       21.22      9.31 o 
  11  -4   5       43.51       40.49      7.29 o 
  12  -4   5       41.40       53.45      8.10 o 
  -8  -3   5       29.48       28.35      5.67 o 
  -7  -3   5       23.10       25.11      4.86 o 
  -6  -3   5        2.00       -0.81      3.24 o 
  -5  -3   5      198.20      192.96      7.44 o 
  -4  -3   5        0.57       -1.62      1.72 o 
  -3  -3   5      512.25      501.72     12.60 o 
  -2  -3   5     1186.02     1109.58     25.12 o 
  -1  -3   5      544.17      505.81     23.08 o 
   0  -3   5      219.11      218.89      7.69 o 
   1  -3   5      517.28      465.34     12.22 o 
   2  -3   5     3365.27     3183.90     65.74 o 
   3  -3   5     1547.39     1511.72     33.15 o 
   4  -3   5       66.38       65.15      4.84 o 
   5  -3   5        0.90       -4.05      2.86 o 
   6  -3   5       79.09       74.86      5.64 o 
   7  -3   5       71.32       77.21     10.12 o 
   8  -3   5       13.77       19.59      4.64 o 
   9  -3   5      162.60      152.03     18.22 o 
  10  -3   5       37.06       49.64     10.53 o 
  11  -3   5      198.06      196.80     12.15 o 
  12  -3   5        1.60       17.82      4.86 o 
  -8  -2   5        3.66        3.24      3.24 o 
  -7  -2   5        4.48        0.00      3.24 o 
  -6  -2   5       31.99       29.15      4.86 o 
  -5  -2   5        3.57        5.04      2.53 o 
  -4  -2   5       25.25       23.14      3.24 o 
  -3  -2   5      146.73      157.16      6.88 o 
  -2  -2   5      603.66      560.77     11.75 o 
  -1  -2   5       78.52       75.80      3.89 o 
   0  -2   5      231.76      240.92      7.00 o 
   1  -2   5     1299.61     1299.63     27.90 o 
   2  -2   5      660.53      711.78     16.49 o 
   3  -2   5      241.63      262.97     11.34 o 
   4  -2   5     2212.71     2159.51     45.39 o 
   5  -2   5      368.68      354.89     10.70 o 
   6  -2   5      401.64      394.55     11.86 o 
   7  -2   5        1.29        3.41      3.64 o 
   8  -2   5      510.21      492.72     14.78 o 
   9  -2   5      260.49      305.55     11.66 o 
  10  -2   5       99.79      115.30      7.94 o 
  11  -2   5       70.15      106.09      8.91 o 
  12  -2   5        3.14       10.53      4.05 o 
  -8  -1   5       46.71       51.02      6.48 o 
  -7  -1   5     1032.69      939.44     32.39 o 
  -6  -1   5      441.54      424.39     12.30 o 
  -5  -1   5       47.73       41.70      4.05 o 
  -4  -1   5      366.12      343.62     10.01 o 
  -3  -1   5       18.33       24.92      1.99 o 
  -2  -1   5      619.20      633.92     12.45 o 
  -1  -1   5      220.87      201.06      5.10 o 
   0  -1   5     1822.82     1804.45     40.09 o 
   1  -1   5        0.82       -1.21      0.81 o 
   2  -1   5      615.96      604.31     30.77 o 
   3  -1   5       16.93       18.28      2.83 o 
   4  -1   5     1789.40     1663.20     44.54 o 
   5  -1   5      163.65      166.50      6.13 o 
   6  -1   5      227.54      232.93      8.22 o 
   7  -1   5     1039.42     1089.41     25.60 o 
   8  -1   5      107.74       98.48      6.74 o 
   9  -1   5      219.76      248.58     10.18 o 
  10  -1   5        0.11       20.25      8.91 o 
  11  -1   5        1.01        6.48      4.05 o 
  12  -1   5       12.59       24.30      5.67 o 
  -9   0   5        9.64       14.58      4.86 o 
  -8   0   5        5.58        1.62      3.24 o 
  -7   0   5      179.64      169.31      7.96 o 
  -6   0   5      347.94      343.36     13.77 o 
  -5   0   5        5.47        5.49      2.53 o 
  -4   0   5        7.82        8.37      2.53 o 
  -3   0   5        3.54        0.31      1.24 o 
  -2   0   5       55.76       54.85      4.34 o 
  -1   0   5       24.16       26.39      3.17 o 
   0   0   5     1165.38     1173.77     40.49 o 
   1   0   5      442.01      454.14     14.58 o 
   2   0   5        0.14       -0.81      3.24 o 
   3   0   5        1.05        6.48      4.05 o 
   4   0   5      199.52      192.55      5.63 o 
   5   0   5       79.46       84.26      6.88 o 
   6   0   5       54.18       43.34      3.54 o 
   7   0   5      548.36      622.35     16.14 o 
   8   0   5        5.94        8.88      2.96 o 
   9   0   5        3.80        4.61      2.96 o 
  10   0   5     1015.56     1077.14     28.35 o 
  11   0   5      148.19      174.53      9.43 o 
  12   0   5       95.76      111.76      9.72 o 
  -9   1   5       78.26      105.28      9.72 o 
  -8   1   5       17.57       21.06      5.67 o 
  -7   1   5       85.77       71.72      5.83 o 
  -6   1   5      297.05      287.80     10.53 o 
  -5   1   5      184.91      194.02     10.12 o 
  -4   1   5        6.88        8.82      2.53 o 
  -3   1   5      111.55      111.86     12.55 o 
  -2   1   5       22.68       25.81      1.99 o 
  -1   1   5       35.98       30.23      1.99 o 
   0   1   5      267.88      268.30      9.11 o 
   1   1   5      420.65      378.38      7.36 o 
   2   1   5      740.81      633.31     21.87 o 
   3   1   5     2637.91     2327.54     71.27 o 
   4   1   5       38.23       35.17      2.23 o 
   5   1   5      745.64      806.41     25.51 o 
   6   1   5     1288.71     1396.34     30.67 o 
   7   1   5      264.65      254.02      8.83 o 
   8   1   5      400.98      397.02     12.42 o 
   9   1   5        2.57        5.48      3.64 o 
  10   1   5      237.63      255.25     17.82 o 
  11   1   5     1268.29     1309.80     31.59 o 
  12   1   5      106.43      137.68      9.72 o 
  -9   2   5        6.63       16.20      4.86 o 
  -8   2   5       38.52       33.62      6.48 o 
  -7   2   5      114.65       95.72      7.14 o 
  -6   2   5      243.99      227.89      9.44 o 
  -5   2   5      117.23       88.26      6.22 o 
  -4   2   5       23.44       21.45      4.86 o 
  -3   2   5     1885.57     1959.54     40.66 o 
  -2   2   5      276.87      251.07      8.02 o 
  -1   2   5     1707.62     1619.30     28.34 o 
   0   2   5       68.87       78.42      3.41 o 
   1   2   5     1237.90     1239.51     21.14 o 
   2   2   5        0.21        0.00      1.08 o 
   3   2   5     3837.65     3567.65     72.24 o 
   4   2   5        2.22        4.05      1.50 o 
   5   2   5      588.12      557.36     13.81 o 
   6   2   5      300.39      324.95      9.43 o 
   7   2   5       28.08       26.36      8.91 o 
   8   2   5       46.54       50.48      4.27 o 
   9   2   5        6.61        3.78      4.05 o 
  10   2   5      332.78      306.80     11.07 o 
  11   2   5       16.71       16.39      4.04 o 
  12   2   5        1.47        5.67      4.05 o 
  -9   3   5        5.69        8.91      4.86 o 
  -8   3   5       45.12       50.70      5.64 o 
  -7   3   5     1624.15     1583.31     51.02 o 
  -6   3   5      347.89      364.18     12.56 o 
  -5   3   5        0.27        2.18      3.69 o 
  -4   3   5       21.78       21.53      4.01 o 
  -3   3   5      345.09      339.66     10.58 o 
  -2   3   5      365.17      360.31     23.49 o 
  -1   3   5        0.13       -1.18      1.52 o 
   0   3   5      139.72      136.00      4.46 o 
   1   3   5        1.98        3.40      1.67 o 
   2   3   5       46.15       67.05      3.04 o 
   3   3   5       94.78       97.75      3.21 o 
   4   3   5      372.29      334.95     15.16 o 
   5   3   5      602.01      594.79     15.79 o 
   6   3   5     1096.23     1076.22     24.67 o 
   7   3   5      168.51      170.19     10.12 o 
   8   3   5       31.58       27.22      3.54 o 
   9   3   5       61.32       63.27      5.24 o 
  10   3   5       76.68       80.23      9.72 o 
  11   3   5        5.52        7.02      3.30 o 
  12   3   5      148.94      168.45     11.34 o 
  -9   4   5        0.29        5.26      6.07 o 
  -8   4   5       10.51       22.44      4.58 o 
  -7   4   5       50.77       49.11      5.99 o 
  -6   4   5        5.78        4.05      4.01 o 
  -5   4   5      107.14      102.70      7.14 o 
  -4   4   5       20.06       17.91      4.27 o 
  -3   4   5     1408.84     1492.49     32.92 o 
  -2   4   5      172.89      165.39      7.71 o 
  -1   4   5      756.77      707.55     18.96 o 
   0   4   5      248.68      226.05      7.42 o 
   1   4   5      689.13      700.11     13.54 o 
   2   4   5     1430.38     1460.63     40.58 o 
   3   4   5      155.07      146.57      5.54 o 
   4   4   5      203.64      199.66      4.89 o 
   5   4   5      280.41      299.24      9.13 o 
   6   4   5       13.70        9.72      2.23 o 
   7   4   5      300.41      341.16     10.89 o 
   8   4   5      199.42      191.52      8.09 o 
   9   4   5        3.09        3.73      2.23 o 
  10   4   5       25.22       23.74      3.89 o 
  11   4   5        8.61       12.67      4.05 o 
  12   4   5       80.23       97.99      8.91 o 
  -9   5   5       24.69       25.92      7.29 o 
  -8   5   5        2.11        5.83      4.27 o 
  -7   5   5        0.68        5.67      4.01 o 
  -6   5   5      141.86      127.98      8.59 o 
  -5   5   5     1370.19     1372.81     49.40 o 
  -4   5   5        8.43        6.80      4.86 o 
  -3   5   5        2.05       -0.31      3.69 o 
  -2   5   5        3.99        8.72      3.69 o 
  -1   5   5       11.62       14.07      2.03 o 
   0   5   5      221.77      265.77      7.10 o 
   1   5   5      144.40      166.74      6.47 o 
   2   5   5      477.52      513.39     10.57 o 
   3   5   5      418.71      455.61     12.33 o 
   4   5   5      354.07      366.50      8.03 o 
   5   5   5      118.01      112.21      5.39 o 
   6   5   5      435.20      474.63     13.23 o 
   7   5   5       85.77       76.41      5.24 o 
   8   5   5      359.54      393.15     12.25 o 
   9   5   5      106.40      106.97      6.59 o 
  10   5   5       12.18       19.68      3.89 o 
  11   5   5        4.51        6.11      2.83 o 
  12   5   5        0.50        1.62      3.24 o 
  -8   6   5        0.55       10.53      6.48 o 
  -7   6   5       42.78       58.85      6.87 o 
  -6   6   5      363.52      366.91     13.74 o 
  -5   6   5       41.77       47.58      6.88 o 
  -4   6   5       52.83       49.40      5.99 o 
  -3   6   5      271.06      277.11     11.41 o 
  -2   6   5      849.76      898.65     38.06 o 
  -1   6   5      855.56      944.11     25.51 o 
   0   6   5       12.33       18.27      2.49 o 
   1   6   5      991.66     1108.98     33.72 o 
   2   6   5      156.92      179.11      5.75 o 
   3   6   5        4.89       16.96      2.24 o 
   4   6   5       24.78       21.64      2.62 o 
   5   6   5       50.16       47.22      4.04 o 
   6   6   5      175.37      199.80      8.10 o 
   7   6   5       32.00       20.25      3.43 o 
   8   6   5      273.42      251.77      9.72 o 
   9   6   5     1213.11     1193.12     29.05 o 
  10   6   5      377.81      380.11     13.02 o 
  11   6   5        4.68        7.36      3.30 o 
  -8   7   5       35.65       46.16      8.91 o 
  -7   7   5      244.99      188.70     14.58 o 
  -6   7   5        9.02       17.01      8.10 o 
  -5   7   5      838.71      789.09     22.04 o 
  -4   7   5       38.91       36.59      7.29 o 
  -3   7   5       14.42       17.99      5.24 o 
  -2   7   5        0.26        3.33      4.64 o 
  -1   7   5        6.28        3.24      4.47 o 
   0   7   5      142.15      140.22      8.53 o 
   1   7   5        4.06        0.07      1.85 o 
   2   7   5     3736.87     4068.93     75.35 o 
   3   7   5      526.28      528.60     14.28 o 
   4   7   5      457.89      479.46     13.71 o 
   5   7   5      317.81      308.63     10.49 o 
   6   7   5      306.27      322.31     11.07 o 
   7   7   5        0.33       -0.54      2.53 o 
   8   7   5     1310.78     1194.43     29.05 o 
   9   7   5        0.02        1.62      2.17 o 
  10   7   5        5.86        5.02      3.24 o 
  11   7   5       11.66       26.21      4.27 o 
  -8   8   5        5.96        6.48      7.29 o 
  -7   8   5        2.28       10.53      7.29 o 
  -6   8   5      308.16      299.65     19.44 o 
  -5   8   5        1.19       -2.43      7.29 o 
  -4   8   5       51.89       68.84     11.34 o 
  -3   8   5      420.69      432.46     22.68 o 
  -2   8   5      168.64      181.55     10.12 o 
  -1   8   5       13.91       22.58      5.24 o 
   0   8   5        1.24        2.43      6.48 o 
   1   8   5       25.60       16.20      5.67 o 
   2   8   5      171.13      174.12     11.34 o 
   3   8   5       10.27        4.77      2.53 o 
   4   8   5       10.78       13.07      3.64 o 
   5   8   5      813.51      803.64     34.82 o 
   6   8   5      240.80      232.46      9.11 o 
   7   8   5       48.54       59.63      5.42 o 
   8   8   5        0.76       -0.88      1.75 o 
   9   8   5       46.53       48.76      5.06 o 
  10   8   5        1.53        2.27      2.83 o 
  -7   9   5       32.00       36.44      9.72 o 
  -6   9   5        0.91        1.62      8.10 o 
  -5   9   5       35.48       13.77      8.91 o 
  -4   9   5      121.69       89.89     12.96 o 
  -3   9   5      706.14      724.01     31.58 o 
  -2   9   5      446.61      471.34     24.30 o 
  -1   9   5       33.95       39.68      9.72 o 
   0   9   5      302.79      365.25     19.44 o 
   1   9   5      459.64      485.11     21.87 o 
   2   9   5       47.81       45.35      7.29 o 
   3   9   5       62.65       65.60      8.10 o 
   4   9   5        9.14       -0.81      3.24 o 
   5   9   5        4.08        0.72      2.53 o 
   6   9   5      167.07      178.30      8.29 o 
   7   9   5       11.49       13.18      4.05 o 
   8   9   5      169.52      147.44     13.77 o 
   9   9   5       20.90       23.30      4.27 o 
  10   9   5        3.87        5.26      3.64 o 
  -7  10   5        7.95        8.91      8.91 o 
  -6  10   5        7.96        8.91      8.91 o 
  -5  10   5      118.97      113.38     14.58 o 
  -4  10   5      253.97      246.20     19.44 o 
  -3  10   5        0.15       -5.67      8.91 o 
   0  10   5      392.26      362.01     20.25 o 
   1  10   5      103.38      110.95     11.34 o 
   2  10   5       66.64       74.51      8.91 o 
   3  10   5      372.22      338.52     17.01 o 
   4  10   5        0.31        4.86      4.05 o 
   5  10   5       69.85       64.79      8.10 o 
   6  10   5        3.64        0.00      4.05 o 
   7  10   5      162.77      124.72     10.53 o 
   8  10   5       13.67       23.49      5.67 o 
   9  10   5        0.78        3.24      4.05 o 
  -6  11   5        0.31        8.91      8.91 o 
  -5  11   5       21.56       14.58     10.53 o 
  -4  11   5       29.76       37.25     11.34 o 
  -3  11   5       23.80       22.68     10.53 o 
  -2  11   5      101.21       98.80     13.77 o 
   0  11   5       77.74       71.27     11.34 o 
   1  11   5       50.31       46.16      8.91 o 
   2  11   5      559.85      561.23     25.11 o 
   3  11   5        4.68        1.62      4.86 o 
   4  11   5      406.63      345.00     17.82 o 
   5  11   5       83.18       91.51      9.72 o 
   6  11   5       15.05       10.53      4.86 o 
   7  11   5        4.48        0.00      4.05 o 
   8  11   5      142.23      182.22     12.96 o 
  -5  12   5       12.65       15.39     10.53 o 
  -4  12   5        3.58        9.72     10.53 o 
  -3  12   5        4.03       -4.05      9.72 o 
  -2  12   5        2.74      -11.34      8.91 o 
  -1  12   5        3.70       -7.29      8.10 o 
   0  12   5      847.99      820.39     34.82 o 
   1  12   5      183.25      161.97     14.58 o 
   2  12   5      106.66      110.95     12.15 o 
   3  12   5      374.60      391.97     20.25 o 
   4  12   5       31.28       26.73      7.29 o 
   5  12   5       49.15       51.02      8.10 o 
   6  12   5       20.27       22.68      6.48 o 
   7  12   5       11.40        5.67      4.86 o 
  -4  13   5       54.50       57.50     13.77 o 
  -3  13   5       26.05       11.34     10.53 o 
  -2  13   5       42.58       29.15     11.34 o 
  -1  13   5        8.05        2.43      9.72 o 
   0  13   5        0.00       -2.43      8.10 o 
   1  13   5       49.56       42.11     10.53 o 
   2  13   5       39.56       14.58      8.10 o 
   3  13   5        5.35        6.48      6.48 o 
   4  13   5       55.40       45.35      8.91 o 
   5  13   5        4.03        7.29      5.67 o 
   6  13   5       51.63       38.06      8.10 o 
  -1  14   5       43.77       24.30     11.34 o 
   0  14   5      235.84      247.82     20.25 o 
   1  14   5        0.02       -7.29      7.29 o 
   2  14   5       10.75        0.81      7.29 o 
   3  14   5        6.06        0.00      6.48 o 
   0 -10   6       44.50       43.73      8.10 o 
   1 -10   6       13.12       12.96      5.67 o 
   2 -10   6      101.97       82.61      9.72 o 
   3 -10   6      205.20      183.84     13.77 o 
   4 -10   6      130.48      132.82     12.15 o 
   5 -10   6      141.23      136.06     12.96 o 
   6 -10   6       17.14        8.10      7.29 o 
  -2  -9   6        1.05       14.58      4.86 o 
  -1  -9   6       20.81       22.68      5.67 o 
   0  -9   6       46.47       49.40      8.10 o 
   1  -9   6       70.65       62.36      8.91 o 
   2  -9   6       15.21        6.48      4.86 o 
   3  -9   6        7.70       23.49      6.48 o 
   4  -9   6       35.46       23.49      6.48 o 
   5  -9   6      221.51      222.71     15.39 o 
   6  -9   6      167.77      156.30     13.77 o 
   7  -9   6       47.97       41.30      9.72 o 
   8  -9   6        1.85       -4.05      7.29 o 
  -4  -8   6        7.74       17.29      6.88 o 
  -3  -8   6       49.49       63.98      5.99 o 
  -2  -8   6      325.92      333.66     12.60 o 
  -1  -8   6      258.46      250.25     15.39 o 
   0  -8   6       66.26       71.27      8.91 o 
   1  -8   6       11.25        8.10      4.86 o 
   2  -8   6      206.21      198.42     12.96 o 
   3  -8   6      172.33      192.75     12.96 o 
   4  -8   6       45.22       46.97      8.10 o 
   5  -8   6        4.53        8.91      5.67 o 
   6  -8   6      222.60      213.80     15.39 o 
   7  -8   6       29.45       31.58      8.91 o 
   8  -8   6        0.12        3.24      7.29 o 
   9  -8   6       34.58       36.44      9.72 o 
  -5  -7   6       66.94       76.13      8.91 o 
  -4  -7   6        3.06       12.89      6.07 o 
  -3  -7   6      115.94      130.27      7.44 o 
  -2  -7   6       72.10       81.50      6.48 o 
  -1  -7   6      389.47      402.72     13.45 o 
   0  -7   6        2.91        1.26      2.53 o 
   1  -7   6      198.43      203.54      8.86 o 
   2  -7   6      591.68      526.29     15.74 o 
   3  -7   6       71.24       69.65      8.91 o 
   4  -7   6       10.16       17.01      5.67 o 
   5  -7   6      141.15      125.53     12.15 o 
   6  -7   6       91.15       87.46     10.53 o 
   7  -7   6       23.17       34.82      8.91 o 
   8  -7   6      147.75      127.15     12.96 o 
   9  -7   6       25.91       21.06      8.91 o 
  10  -7   6      115.52       93.94     13.77 o 
  -5  -6   6        4.45        2.43      3.24 o 
  -4  -6   6        3.26        0.81      3.24 o 
  -3  -6   6        1.26        6.88      2.29 o 
  -2  -6   6       62.75       62.59      5.42 o 
  -1  -6   6       10.97        5.67      2.86 o 
   0  -6   6      130.04      170.68      7.71 o 
   1  -6   6      457.67      423.42     13.13 o 
   2  -6   6       25.44       23.90      4.01 o 
   3  -6   6       19.32       33.92      4.86 o 
   4  -6   6      158.84      161.16      9.11 o 
   5  -6   6        2.74       -7.29      4.86 o 
   6  -6   6      459.49      482.68     22.68 o 
   7  -6   6       10.99        4.86      6.48 o 
   8  -6   6        2.85        0.00      6.48 o 
   9  -6   6       51.67       33.20      9.72 o 
  10  -6   6       21.91       16.20      8.91 o 
  -6  -5   6        5.74        4.86      4.05 o 
  -5  -5   6      125.84      127.15      9.72 o 
  -4  -5   6        6.67        7.29      3.24 o 
  -3  -5   6       52.44       59.37      3.74 o 
  -2  -5   6      134.59      131.59      8.10 o 
  -1  -5   6       17.28       23.40      4.05 o 
   0  -5   6       40.61       39.92      4.27 o 
   1  -5   6       16.78       17.20      3.11 o 
   2  -5   6       61.82       72.24      5.42 o 
   3  -5   6       57.96       49.81      5.15 o 
   4  -5   6       53.86       42.52      5.15 o 
   5  -5   6       16.54       14.17      4.58 o 
   6  -5   6        4.35        9.72      6.88 o 
   7  -5   6        3.63        2.43      6.48 o 
   8  -5   6      221.04      186.27     15.39 o 
   9  -5   6      379.75      391.16     22.68 o 
  10  -5   6      538.73      554.75     28.35 o 
  -7  -4   6       22.37       25.92      5.67 o 
  -6  -4   6       13.39        8.10      4.05 o 
  -5  -4   6        0.14       -1.62      3.24 o 
  -4  -4   6        1.05       -0.58      1.94 o 
  -3  -4   6       53.43       49.98      3.41 o 
  -2  -4   6      213.40      220.04     11.34 o 
  -1  -4   6      457.29      452.36     12.80 o 
   0  -4   6        3.78        2.89      2.43 o 
   1  -4   6        7.16        3.64      3.64 o 
   2  -4   6        8.55       11.01      2.70 o 
   3  -4   6       32.77       42.34      4.27 o 
   4  -4   6       50.20       48.22      5.15 o 
   5  -4   6      125.45      117.52      8.02 o 
   6  -4   6       17.43       15.61      4.27 o 
   7  -4   6       22.42       12.35      4.86 o 
   8  -4   6      742.32      748.08     20.40 o 
   9  -4   6      142.26      139.30     14.58 o 
  10  -4   6        3.28       -7.29      8.10 o 
  -7  -3   6        4.31        7.29      3.24 o 
  -6  -3   6       60.21       64.79      7.29 o 
  -5  -3   6       53.63       57.60      4.58 o 
  -4  -3   6       88.07       94.75      5.42 o 
  -3  -3   6      835.94      851.37     16.62 o 
  -2  -3   6       36.46       41.23      3.61 o 
  -1  -3   6      634.49      611.72     15.33 o 
   0  -3   6      422.45      420.61     11.65 o 
   1  -3   6      196.79      174.63      6.88 o 
   2  -3   6        0.00        3.24      2.08 o 
   3  -3   6       83.04       71.78     20.25 o 
   4  -3   6       56.67       60.11      5.06 o 
   5  -3   6      100.65      103.38      6.57 o 
   6  -3   6      283.76      263.88     10.12 o 
   7  -3   6        9.49        2.78      3.89 o 
   8  -3   6      455.49      447.00     14.19 o 
   9  -3   6        5.43        9.11      4.17 o 
  10  -3   6      222.90      233.06     10.78 o 
  11  -3   6        5.88        4.05      8.91 o 
  -7  -2   6      170.59      187.89     11.34 o 
  -6  -2   6      132.38      120.67      8.91 o 
  -5  -2   6        3.21        2.88      2.53 o 
  -4  -2   6       53.97       57.02      6.07 o 
  -3  -2   6       29.96       32.88      2.62 o 
  -2  -2   6        2.07        2.97      1.40 o 
  -1  -2   6      118.91      127.77      5.24 o 
   0  -2   6      147.85      139.47      5.24 o 
   1  -2   6       47.38       43.88      3.30 o 
   2  -2   6        3.85        8.10      2.43 o 
   4  -2   6      993.79     1123.30     35.23 o 
   5  -2   6     1812.65     1749.13     38.47 o 
   6  -2   6       44.13       46.53      4.64 o 
   7  -2   6       71.39       62.12      5.39 o 
   8  -2   6      360.44      380.77     12.58 o 
   9  -2   6       78.22       80.86      6.59 o 
  10  -2   6      307.88      350.91     13.02 o 
  11  -2   6       90.00      114.80     13.36 o 
  -8  -1   6       31.83       36.44      6.48 o 
  -7  -1   6        1.67        9.72      4.05 o 
  -6  -1   6      288.45      309.28     10.84 o 
  -5  -1   6        0.01        1.17      3.24 o 
  -4  -1   6      289.12      268.59      8.75 o 
  -3  -1   6      131.69      143.38      5.64 o 
  -2  -1   6        0.00        0.00      1.72 o 
  -1  -1   6       24.58       25.69      2.15 o 
   0  -1   6      250.04      227.73     16.60 o 
   1  -1   6       29.30       26.02      2.17 o 
   2  -1   6       40.79       34.82      5.67 o 
   3  -1   6       15.24       14.58      4.86 o 
   4  -1   6      362.15      374.75      9.89 o 
   5  -1   6       50.67       59.29      4.05 o 
   6  -1   6      132.43      178.54      7.08 o 
   7  -1   6        5.53       13.23      3.54 o 
   8  -1   6        0.26       -0.50      2.96 o 
   9  -1   6        9.64       12.15      3.69 o 
  10  -1   6        0.06        2.43      5.67 o 
  11  -1   6        2.55        6.23      3.69 o 
  12  -1   6       20.01       28.35      5.67 o 
  -8   0   6       62.36       53.45      7.29 o 
  -7   0   6      446.48      462.43     14.28 o 
  -6   0   6        4.59        1.13      3.64 o 
  -5   0   6      495.61      487.92     23.08 o 
  -4   0   6      115.20      111.20      8.50 o 
  -3   0   6       35.14       40.66      3.69 o 
  -2   0   6       31.26       27.16      2.34 o 
  -1   0   6        0.50        0.91      1.93 o 
   0   0   6        5.81        8.10      1.24 o 
   1   0   6     1065.30     1052.57     22.48 o 
   2   0   6     5875.12     5520.00    162.78 o 
   3   0   6      765.53      749.12     26.73 o 
   4   0   6      474.63      464.86     19.44 o 
   5   0   6        0.56       -1.21      2.43 o 
   6   0   6      125.01      165.57      6.44 o 
   7   0   6        8.18        9.78      2.30 o 
   8   0   6     1239.63     1286.62     29.73 o 
   9   0   6        6.49        0.23      3.01 o 
  10   0   6       27.15       34.29     10.53 o 
  11   0   6       10.85       11.68      3.69 o 
  12   0   6       36.29       57.50      7.29 o 
  -8   1   6      129.38      150.63     10.53 o 
  -7   1   6      203.45      239.69      9.91 o 
  -6   1   6      586.29      577.65     16.00 o 
  -5   1   6      182.63      175.81      7.77 o 
  -4   1   6      606.59      636.75     16.25 o 
  -3   1   6       34.86       28.73      3.11 o 
  -2   1   6       16.23       13.96      1.99 o 
  -1   1   6       90.49       79.37      3.21 o 
   0   1   6      874.48      836.69     14.90 o 
   1   1   6      472.76      435.35      8.48 o 
   2   1   6      191.89      188.70     10.53 o 
   3   1   6        7.70        7.29      4.86 o 
   4   1   6       82.53       84.00      3.01 o 
   5   1   6        9.45       11.25      1.56 o 
   6   1   6        0.77       -1.44      1.56 o 
   7   1   6      345.06      353.80     10.78 o 
   8   1   6        4.45        2.83      2.30 o 
   9   1   6       43.42       47.85      5.67 o 
  10   1   6      757.69      845.39     35.63 o 
  11   1   6       20.26       18.68      4.17 o 
  12   1   6      106.61      107.71      8.91 o 
  -8   2   6       25.27       32.16      5.06 o 
  -7   2   6      199.19      205.35     27.54 o 
  -6   2   6       23.51       15.95      4.45 o 
  -5   2   6       15.86       14.11      3.89 o 
  -4   2   6      443.58      418.23     12.22 o 
  -3   2   6        5.19       -0.54      2.53 o 
  -2   2   6      268.35      261.87      8.29 o 
  -1   2   6       18.86       17.59      1.87 o 
   0   2   6      448.95      424.88      8.72 o 
   1   2   6      523.32      497.51      9.73 o 
   2   2   6     3626.71     3291.44     53.63 o 
   3   2   6      233.52      186.06     11.34 o 
   4   2   6      545.13      500.91     16.20 o 
   5   2   6      416.02      379.86     10.04 o 
   6   2   6      230.89      210.62      7.08 o 
   7   2   6        1.06       -1.13      1.57 o 
   8   2   6      222.04      228.80      8.95 o 
   9   2   6       11.32        3.68      3.24 o 
  10   2   6      272.54      277.68     25.51 o 
  11   2   6      205.27      239.42     10.48 o 
  12   2   6        1.34        3.51      2.90 o 
  -8   3   6        0.00        0.81      3.43 o 
  -7   3   6       44.58       49.25      5.64 o 
  -6   3   6      385.51      347.76     18.63 o 
  -5   3   6      111.02      119.58     13.36 o 
  -4   3   6      126.15       99.69      6.57 o 
  -3   3   6      234.73      296.98     10.01 o 
  -2   3   6      209.27      212.52     12.55 o 
  -1   3   6     1066.21     1030.05     18.70 o 
   0   3   6     1130.26     1133.03     19.94 o 
   1   3   6      434.53      461.22     10.40 o 
   2   3   6      617.55      548.92     14.55 o 
   3   3   6        9.42       10.20      1.62 o 
   4   3   6        3.76        2.20      1.11 o 
   5   3   6      141.70      137.49      5.67 o 
   6   3   6     1011.67     1018.79     27.13 o 
   7   3   6      153.62      151.44      6.52 o 
   8   3   6      229.92      244.57      8.95 o 
   9   3   6        3.42       12.35      2.96 o 
  10   3   6      360.07      347.60     12.25 o 
  11   3   6        2.26        2.97      2.90 o 
  12   3   6       14.84       25.70      4.47 o 
  -8   4   6       15.57       23.66      5.06 o 
  -7   4   6       61.63       76.27      6.80 o 
  -6   4   6        0.04        0.87      3.69 o 
  -5   4   6      378.45      367.98     13.77 o 
  -4   4   6      280.30      256.05     10.26 o 
  -3   4   6       93.00      117.90      7.44 o 
  -2   4   6     1169.34     1143.41     26.05 o 
  -1   4   6      156.15      140.60      4.97 o 
   0   4   6      362.23      351.06      8.39 o 
   1   4   6     1244.29     1216.12     21.64 o 
   2   4   6     3152.89     3197.68     54.32 o 
   3   4   6      919.65      886.53     16.10 o 
   4   4   6       24.68       22.41      1.84 o 
   5   4   6       12.23       17.06      1.73 o 
   6   4   6      123.95      136.83      8.50 o 
   7   4   6      873.21      914.54     22.35 o 
   8   4   6      657.72      669.20     17.71 o 
   9   4   6       11.33        6.75      2.90 o 
  10   4   6        6.68        9.53      3.43 o 
  11   4   6      188.23      194.28     11.74 o 
  12   4   6       66.42       95.10      7.00 o 
  -8   5   6       56.88       63.64      6.87 o 
  -7   5   6       23.37       24.80      5.06 o 
  -6   5   6       74.21       59.20      6.57 o 
  -5   5   6      213.53      196.86     10.26 o 
  -4   5   6      152.51      142.65      8.59 o 
  -3   5   6      149.20      133.39      8.29 o 
  -2   5   6       27.38       30.33      4.84 o 
  -1   5   6       71.11       65.55      3.62 o 
   0   5   6        3.03        4.85      1.96 o 
   1   5   6      226.67      271.98      7.29 o 
   2   5   6      467.59      514.21     10.73 o 
   3   5   6       56.11       53.18      3.04 o 
   4   5   6        8.09       10.92      1.80 o 
   5   5   6      134.63      138.25      4.45 o 
   6   5   6      154.99      155.42      6.74 o 
   7   5   6      371.85      357.67     11.07 o 
   8   5   6       19.22       17.36      3.54 o 
   9   5   6       88.38       86.55      9.31 o 
  10   5   6       44.34       47.94      5.06 o 
  11   5   6        0.00        4.71      2.81 o 
  12   5   6       14.58       21.48      4.47 o 
  -8   6   6       20.46       31.71      5.64 o 
  -7   6   6       33.33       49.71      6.57 o 
  -6   6   6      250.11      245.31     11.41 o 
  -5   6   6      121.42      102.04     11.34 o 
  -4   6   6       88.10       88.07      7.44 o 
  -3   6   6        0.28        4.27      4.27 o 
  -2   6   6      145.14      149.91     10.93 o 
  -1   6   6     1342.75     1361.82     51.43 o 
   0   6   6      265.46      353.65     15.78 o 
   1   6   6        4.33        7.06      2.31 o 
   2   6   6      158.47      159.35      5.75 o 
   3   6   6      449.12      446.69     17.07 o 
   4   6   6     1296.45     1324.43     23.73 o 
   5   6   6       56.99       64.98      5.06 o 
   6   6   6       38.02       39.27      6.48 o 
   7   6   6      107.77      107.90     11.34 o 
   8   6   6      527.64      498.79     14.59 o 
   9   6   6      762.32      810.67     28.35 o 
  10   6   6      274.99      279.81     10.89 o 
  11   6   6       10.13        9.66      3.43 o 
  -8   7   6        2.84       12.96      6.48 o 
  -7   7   6       85.71       85.81      7.96 o 
  -6   7   6      299.53      304.42     18.22 o 
  -5   7   6       21.12       21.31      5.42 o 
  -4   7   6      332.77      363.38     14.32 o 
  -3   7   6      474.38      478.63     27.13 o 
  -2   7   6      326.09      340.22     14.98 o 
  -1   7   6      147.25      155.65      9.33 o 
   0   7   6       17.81       16.19      2.62 o 
   1   7   6      798.40      882.75     22.71 o 
   2   7   6      235.00      275.16      7.78 o 
   3   7   6       34.32       48.76      3.41 o 
   4   7   6        5.67        7.66      2.24 o 
   5   7   6       29.23       15.39      7.29 o 
   6   7   6        6.55        4.21      2.83 o 
   7   7   6      232.14      235.07      9.72 o 
   8   7   6       70.96       70.95      5.83 o 
   9   7   6       66.11       55.63      5.64 o 
  10   7   6       41.23       44.38      5.06 o 
  11   7   6        8.98       11.84      4.86 o 
  -7   8   6        3.19        0.81      7.29 o 
  -6   8   6       27.03       29.15      8.91 o 
  -5   8   6      141.24      133.99      9.44 o 
  -4   8   6        5.52        1.53      5.06 o 
  -3   8   6       22.68       26.21      5.83 o 
  -2   8   6       99.48      100.39      7.96 o 
  -1   8   6      547.39      564.04     27.54 o 
   0   8   6       82.80       74.92      6.80 o 
   1   8   6      114.00      114.32      5.54 o 
   2   8   6       12.00       19.81      2.85 o 
   3   8   6        3.12        2.61      2.53 o 
   4   8   6      637.35      675.35     31.99 o 
   5   8   6      627.01      591.90     19.03 o 
   6   8   6       26.08       24.58      4.45 o 
   7   8   6      134.46      127.72      9.72 o 
   8   8   6      359.58      332.42     13.77 o 
   9   8   6        4.66        1.78      2.70 o 
  10   8   6        0.07       -0.49      7.29 o 
  11   8   6        5.69       13.21      3.69 o 
  -7   9   6        0.08        4.05      8.10 o 
  -6   9   6        0.11       -2.43      7.29 o 
  -5   9   6        0.27       -9.72      7.29 o 
  -4   9   6      158.01      143.35     14.58 o 
  -3   9   6       22.24       29.15     10.53 o 
  -2   9   6        8.35       12.96      8.91 o 
  -1   9   6       93.37       82.36      7.59 o 
   1   9   6      706.70      810.67     30.77 o 
   2   9   6      293.25      328.80     17.01 o 
   3   9   6      930.41     1005.72     46.57 o 
   4   9   6        0.25       -0.45      2.53 o 
   5   9   6      834.23      774.06     20.59 o 
   6   9   6       96.34       77.51      7.69 o 
   7   9   6        5.34        1.44      2.53 o 
   8   9   6       32.03       27.61      5.26 o 
   9   9   6       79.20       85.34      6.22 o 
  10   9   6      152.77      163.48      8.53 o 
  -6  10   6        0.99        2.43      8.10 o 
  -5  10   6       16.53       28.35     10.53 o 
  -4  10   6        1.22       -7.29      8.10 o 
  -3  10   6     1374.30     1277.96     46.97 o 
  -2  10   6       14.85        5.67      8.91 o 
   0  10   6       39.69       34.82      9.72 o 
   1  10   6       40.93       37.25      8.91 o 
   2  10   6      454.02      523.98     22.68 o 
   3  10   6        0.26       -3.24      4.05 o 
   4  10   6        0.97        4.05      4.05 o 
   5  10   6       46.79       41.76      4.84 o 
   6  10   6      702.35      670.74     19.45 o 
   7  10   6       14.14       16.50      3.69 o 
   8  10   6       77.77       93.45      9.72 o 
   9  10   6        0.00       -0.81      2.70 o 
  -5  11   6        7.10        0.00      8.91 o 
  -4  11   6      152.93      167.64     17.82 o 
  -3  11   6      264.13      260.77     20.25 o 
  -2  11   6      300.51      287.50     20.25 o 
   0  11   6       76.81       26.73      9.72 o 
   1  11   6      522.96      518.31     24.30 o 
   2  11   6      247.66      264.01     16.20 o 
   3  11   6      323.80      319.08     17.01 o 
   4  11   6       20.08       15.39      5.67 o 
   5  11   6       16.00        4.86      4.86 o 
   6  11   6       12.26       17.01      5.67 o 
   7  11   6       81.21       82.61      9.72 o 
   8  11   6        4.43        4.05      4.86 o 
  -4  12   6       27.16       14.58     10.53 o 
  -3  12   6        4.58       -0.81      9.72 o 
  -2  12   6        0.01       -7.29      8.91 o 
  -1  12   6        8.48       -3.24      8.91 o 
   1  12   6        7.89        2.43      7.29 o 
   2  12   6      458.59      452.71     22.68 o 
   3  12   6       15.00       12.15      6.48 o 
   4  12   6       23.21       18.63      6.48 o 
   5  12   6        0.91       -3.24      4.86 o 
   6  12   6      190.42      197.61     13.77 o 
   7  12   6       65.63       61.55      8.91 o 
  -3  13   6        0.76        4.05     10.53 o 
  -2  13   6       23.37       19.44     11.34 o 
  -1  13   6        8.72        3.24      9.72 o 
   1  13   6        0.54       -2.43      8.10 o 
   2  13   6      128.01      110.95     12.96 o 
   3  13   6       56.12       66.41     10.53 o 
   4  13   6      106.29      124.72     13.77 o 
   5  13   6       85.80       89.89     11.34 o 
   6  13   6        5.24       -1.62      4.86 o 
  -1  14   6        6.07      -13.36      8.91 o 
   0  14   6        9.10       -7.29      9.72 o 
   1  14   6      199.10      239.72     19.44 o 
   2  14   6        7.84       19.44      8.91 o 
   3  14   6        2.63       -4.05      6.48 o 
   4  14   6       53.93       54.26     10.53 o 
   3 -10   7       15.69       14.58      6.48 o 
   4 -10   7       20.94        9.72      6.48 o 
  -1  -9   7      226.70      255.92     16.20 o 
   0  -9   7       59.21       45.35      8.10 o 
   1  -9   7        9.76       12.96      5.67 o 
   2  -9   7        8.41       14.58      5.67 o 
   3  -9   7       35.58       30.77      7.29 o 
   4  -9   7       10.07        6.48      5.67 o 
   5  -9   7        7.68       -4.05      5.67 o 
   6  -9   7      117.46       99.61     12.15 o 
   7  -9   7       25.27       29.96      8.91 o 
  -2  -8   7      364.77      358.77     19.44 o 
  -1  -8   7      167.88      185.46     13.77 o 
   0  -8   7       39.05       37.25      7.29 o 
   1  -8   7        0.57       -0.81      4.86 o 
   2  -8   7       33.08       25.11      6.48 o 
   3  -8   7      109.41      102.85     10.53 o 
   4  -8   7      138.11      117.43     11.34 o 
   5  -8   7       53.69       58.31      9.72 o 
   6  -8   7       60.08       56.69      9.72 o 
   7  -8   7       61.74       55.07     10.53 o 
   8  -8   7      152.20      161.97     16.20 o 
  -3  -7   7       10.22       17.82      4.86 o 
  -2  -7   7      237.22      260.77     15.39 o 
  -1  -7   7        2.82        3.24      4.86 o 
   0  -7   7       23.56       35.63      6.48 o 
   1  -7   7       10.97       12.96      4.86 o 
   2  -7   7       13.80       11.34      5.67 o 
   3  -7   7       28.39       18.63      6.48 o 
   4  -7   7       13.22       16.20      6.48 o 
   5  -7   7       59.09       62.36      9.72 o 
   6  -7   7       55.37       37.25      8.10 o 
   7  -7   7      595.73      557.18     26.73 o 
   8  -7   7        0.18       -6.48      7.29 o 
   9  -7   7       16.40       10.53      8.91 o 
  -3  -6   7       31.97       36.62      4.27 o 
  -2  -6   7       52.25       48.59      7.29 o 
  -1  -6   7        3.36        8.10      4.86 o 
   0  -6   7      357.46      363.63     18.63 o 
   1  -6   7      295.35      244.58     14.58 o 
   2  -6   7      309.65      324.75     17.01 o 
   3  -6   7        0.00       -1.62      4.86 o 
   4  -6   7      258.38      264.82     16.20 o 
   5  -6   7      123.30      116.62     12.15 o 
   6  -6   7       28.23       32.39      8.10 o 
   7  -6   7        1.58       -5.67      6.48 o 
   8  -6   7        0.16       -0.81      7.29 o 
   9  -6   7        5.23       -0.81      8.10 o 
  10  -6   7       44.15       31.58     10.53 o 
  -3  -5   7      133.56      125.41     10.93 o 
  -2  -5   7        3.49        7.29      4.05 o 
  -1  -5   7      161.68      148.20     10.53 o 
   0  -5   7       60.10       62.36      8.10 o 
   1  -5   7      117.13      111.76     10.53 o 
   2  -5   7      151.17      141.73     11.34 o 
   3  -5   7      630.11      699.72     28.35 o 
   4  -5   7       42.69       52.64      8.91 o 
   5  -5   7      101.73      100.42     10.53 o 
   6  -5   7       73.20       55.88      9.72 o 
   7  -5   7        0.17       -7.29      6.48 o 
   8  -5   7       70.39       56.69      9.72 o 
   9  -5   7       66.97       72.08     11.34 o 
  10  -5   7      359.81      336.09     22.68 o 
  11  -5   7        3.13      -13.36      8.91 o 
  -6  -4   7        7.17        4.05      4.05 o 
  -5  -4   7       94.99       97.99      8.91 o 
  -4  -4   7       22.12       18.41      3.44 o 
  -3  -4   7       98.68      106.23      4.82 o 
  -2  -4   7       78.80       81.42      6.88 o 
  -1  -4   7      380.30      392.11     12.22 o 
   0  -4   7        7.70        6.48      4.05 o 
   1  -4   7       40.39       43.73      6.48 o 
   2  -4   7      479.96      445.42     20.25 o 
   3  -4   7        6.53        2.43      4.86 o 
   4  -4   7       24.27       26.73      6.48 o 
   5  -4   7        4.28        3.24      5.67 o 
   6  -4   7      186.45      187.89     14.58 o 
   7  -4   7      301.00      313.42     18.63 o 
   8  -4   7        4.26        8.91      7.29 o 
   9  -4   7      110.77      115.81     13.77 o 
  10  -4   7      115.94      106.90     13.77 o 
  11  -4   7        0.04      -13.36      8.91 o 
  -6  -3   7       17.30       19.44      4.86 o 
  -5  -3   7       27.95       24.40     10.53 o 
  -4  -3   7      266.24      256.46      9.11 o 
  -3  -3   7      362.92      384.19     16.60 o 
  -2  -3   7      476.53      528.85     11.80 o 
  -1  -3   7        0.86        1.16      2.43 o 
   0  -3   7       84.50       95.10      5.24 o 
   1  -3   7      210.85      204.52     13.36 o 
   2  -3   7       45.48       44.54      7.29 o 
   3  -3   7       25.81       26.73      6.48 o 
   4  -3   7        8.13        6.48      5.67 o 
   5  -3   7        0.56        6.48      5.67 o 
   6  -3   7       43.46       49.40      8.91 o 
   7  -3   7      922.31      937.01     36.44 o 
   8  -3   7       11.27       12.15      8.10 o 
   9  -3   7       40.35       58.31     11.34 o 
  10  -3   7        3.12       -0.81      8.91 o 
  11  -3   7       46.39       44.54     11.34 o 
  -7  -2   7        0.62        6.48      4.05 o 
  -6  -2   7      210.96      202.46     12.15 o 
  -5  -2   7      112.49      127.64      6.80 o 
  -4  -2   7       22.30       22.85      3.30 o 
  -3  -2   7        5.59        3.12      3.64 o 
  -2  -2   7       86.97       84.64      3.99 o 
  -1  -2   7       73.65       83.98      4.64 o 
   0  -2   7       62.91       56.98      3.89 o 
   1  -2   7      658.05      627.28     15.55 o 
   3  -2   7      154.72      157.11     11.34 o 
   4  -2   7     1079.53     1076.30     38.06 o 
   5  -2   7      274.74      258.35     15.39 o 
   6  -2   7        0.20       -4.05      6.48 o 
   7  -2   7        0.04        5.67      7.29 o 
   8  -2   7       27.92       36.44      9.72 o 
   9  -2   7        2.59       -1.62      8.10 o 
  10  -2   7        1.93        8.10      8.91 o 
  11  -2   7       33.62       27.54     10.53 o 
  12  -2   7        0.22        4.86      9.72 o 
  -7  -1   7        5.21       12.15      4.05 o 
  -6  -1   7       39.50       42.76      5.06 o 
  -5  -1   7      141.01      139.24      7.00 o 
  -4  -1   7       26.51       36.00      6.88 o 
  -3  -1   7       62.06       63.29      4.27 o 
  -2  -1   7      207.55      212.06      6.18 o 
  -1  -1   7        0.52        0.94      1.37 o 
   0  -1   7       83.46       98.25      4.86 o 
   1  -1   7      166.29      161.95      5.52 o 
   2  -1   7     3123.30     3231.34     98.80 o 
   3  -1   7     3109.09     2986.76     91.51 o 
   4  -1   7     1147.08     1111.94     38.87 o 
   5  -1   7       50.56       52.64      8.10 o 
   6  -1   7       34.71       39.68      8.10 o 
   7  -1   7      184.38      163.59     16.20 o 
   8  -1   7        8.71       -4.86      8.10 o 
   9  -1   7       40.90       35.63     10.53 o 
  10  -1   7        7.20        4.05      8.91 o 
  11  -1   7      105.30      110.14     14.58 o 
  12  -1   7       11.75       11.34      8.91 o 
  -7   0   7       91.30      119.86      8.91 o 
  -6   0   7      757.53      782.37     20.27 o 
  -5   0   7      803.33      821.53     20.59 o 
  -4   0   7        2.05        8.26      2.70 o 
  -3   0   7       29.68       28.14      3.11 o 
  -2   0   7      284.62      271.90     10.12 o 
  -1   0   7      355.31      328.41      8.68 o 
   0   0   7     1273.21     1199.73     21.13 o 
   1   0   7     2562.79     2558.80     63.17 o 
   2   0   7     1768.02     1565.46     50.21 o 
   3   0   7    10999.44    10256.06    299.65 o 
   4   0   7     1483.33     1353.27     45.35 o 
   5   0   7       33.00       34.99      4.05 o 
   6   0   7      102.97       98.12      4.47 o 
   7   0   7       67.00       66.64      4.45 o 
   8   0   7       11.71       19.07      3.64 o 
   9   0   7      279.57      332.04     21.87 o 
  10   0   7        0.28       -0.81      8.10 o 
  11   0   7       35.04       25.92     10.53 o 
  12   0   7       37.76       55.07     11.34 o 
  -7   1   7       40.51       53.71     10.12 o 
  -6   1   7      161.53      152.94      8.17 o 
  -5   1   7        3.10        4.79      3.64 o 
  -4   1   7       17.57       16.96      6.48 o 
  -3   1   7      727.95      726.43     17.72 o 
  -2   1   7       50.35       39.41      3.30 o 
  -1   1   7       95.44       84.17      3.68 o 
   0   1   7        1.24        1.12      1.24 o 
   1   1   7      181.48      169.31      4.19 o 
   2   1   7     1467.12     1434.26     46.16 o 
   3   1   7      143.65      151.44     11.34 o 
   4   1   7       78.34       76.94      8.91 o 
   5   1   7       29.48       25.82      2.27 o 
   6   1   7      305.12      285.87      8.44 o 
   7   1   7      150.89      173.40      6.65 o 
   8   1   7      101.41       97.78      5.72 o 
   9   1   7        2.23        5.67      2.33 o 
  10   1   7      186.55      188.65     12.96 o 
  11   1   7       35.05       35.63     10.53 o 
  12   1   7       43.60       59.12     11.34 o 
  -8   2   7       83.41      106.10     21.46 o 
  -7   2   7       11.01       12.28      4.86 o 
  -6   2   7        1.67        0.40      3.30 o 
  -5   2   7       24.49       24.20      3.89 o 
  -4   2   7      323.04      299.96     11.74 o 
  -3   2   7      153.23      164.44      9.72 o 
  -2   2   7        9.02       10.80      2.53 o 
  -1   2   7     1042.08      916.99     30.49 o 
   0   2   7      580.93      516.78     10.39 o 
   1   2   7      173.39      166.16      4.56 o 
   2   2   7      669.47      667.54     31.58 o 
   3   2   7     1315.58     1286.87     42.11 o 
   4   2   7       94.98       80.62      7.29 o 
   5   2   7       43.19       39.96      2.96 o 
   6   2   7      190.99      178.59      8.50 o 
   7   2   7        5.48        4.66      2.30 o 
   8   2   7       15.29       15.05      5.26 o 
   9   2   7       21.70       18.09      3.62 o 
  10   2   7       36.44       48.53     12.96 o 
  11   2   7       44.87       78.64      8.10 o 
  12   2   7      160.08      215.42     17.82 o 
  -8   3   7        1.03        8.75      4.04 o 
  -7   3   7        1.02       -2.43      3.43 o 
  -6   3   7       66.07       66.41      6.22 o 
  -5   3   7       15.09       15.85      3.89 o 
  -4   3   7      124.19      130.38     13.77 o 
  -3   3   7      685.77      684.68     17.72 o 
  -2   3   7       61.84       46.97      4.27 o 
  -1   3   7       87.17       98.45      4.68 o 
   0   3   7      842.70      815.90     15.42 o 
   1   3   7      255.95      221.94      5.98 o 
   2   3   7      126.03      114.51      5.23 o 
   3   3   7        1.13        4.32      1.30 o 
   4   3   7      744.74      706.99     13.19 o 
   5   3   7      107.02       96.86      4.35 o 
   6   3   7      118.92      129.95      6.48 o 
   7   3   7      448.30      404.93     12.13 o 
   8   3   7      429.87      422.64     12.73 o 
   9   3   7      164.68      164.01      9.72 o 
  10   3   7        0.02       -0.81      2.27 o 
  11   3   7      119.56      133.83      8.09 o 
  12   3   7        3.40        4.92      3.43 o 
  -8   4   7        1.03        6.48      5.67 o 
  -7   4   7        2.92        0.87      3.69 o 
  -6   4   7        4.27        4.16      4.86 o 
  -5   4   7       16.42       21.27      4.84 o 
  -4   4   7      184.78      188.82      9.11 o 
  -3   4   7      387.33      388.40     12.56 o 
  -2   4   7      313.41      314.83     10.58 o 
  -1   4   7      646.70      632.65     16.03 o 
   0   4   7      482.51      492.19     10.75 o 
   1   4   7       22.99       15.47      2.62 o 
   2   4   7       90.41       73.72      3.88 o 
   3   4   7     1013.11      879.66     17.91 o 
   4   4   7        1.39       -0.35      1.64 o 
   5   4   7        0.68       -0.12      2.07 o 
   6   4   7       84.69       98.07      4.99 o 
   7   4   7      255.69      252.53      8.95 o 
   8   4   7        0.16        2.06      2.27 o 
   9   4   7      356.53      391.13     12.42 o 
  10   4   7      105.86       97.81      6.13 o 
  11   4   7       22.58       21.75      4.45 o 
  12   4   7       16.04       30.24      4.64 o 
  -7   5   7      149.55      169.19      9.91 o 
  -6   5   7       15.39       11.54      4.47 o 
  -5   5   7        5.61        5.26      4.01 o 
  -4   5   7      134.35      135.12      9.11 o 
  -3   5   7        0.01       -2.02      4.01 o 
  -2   5   7        3.09        4.45      4.01 o 
  -1   5   7        9.56        6.29      3.69 o 
   0   5   7      107.61      119.88      8.98 o 
   1   5   7      515.50      532.92     11.67 o 
   2   5   7      221.09      234.02      6.66 o 
   3   5   7       41.93       47.59      3.20 o 
   4   5   7      558.67      523.35     10.92 o 
   5   5   7      465.79      449.79     11.53 o 
   6   5   7      449.91      413.62     12.25 o 
   7   5   7       23.63       26.01      6.07 o 
   8   5   7      118.79      125.58      6.74 o 
   9   5   7       33.99       42.47      4.78 o 
  10   5   7       73.32       66.93      5.83 o 
  11   5   7      264.00      294.19     11.48 o 
  12   5   7       35.85       46.93      6.48 o 
  -7   6   7       34.36       40.87      5.99 o 
  -6   6   7       79.18       60.40      7.14 o 
  -5   6   7      242.96      247.83     12.55 o 
  -4   6   7      983.41      923.24     24.33 o 
  -3   6   7      110.41      104.98      8.02 o 
  -2   6   7       15.99        8.67      4.84 o 
  -1   6   7       50.49       64.40     10.12 o 
   0   6   7      962.94      954.30     18.69 o 
   1   6   7       54.92       47.72      3.68 o 
   2   6   7       59.63       72.83     14.11 o 
   3   6   7        0.01        2.30      2.64 o 
   4   6   7       20.75       17.74      2.56 o 
   5   6   7      338.37      353.84     17.41 o 
   6   6   7      260.14      241.79      9.13 o 
   7   6   7       30.63       31.06      4.04 o 
   8   6   7        3.20        3.97      2.23 o 
   9   6   7       39.75       40.76      4.64 o 
  10   6   7      152.88      143.88     11.74 o 
  11   6   7       28.29       30.16      6.88 o 
  12   6   7       42.93       61.98      6.42 o 
  -7   7   7       44.25       33.56      9.31 o 
  -6   7   7        7.77       12.92      5.42 o 
  -5   7   7       13.95        4.05      5.15 o 
  -4   7   7        0.69        7.53      4.84 o 
  -3   7   7      230.72      202.04     15.39 o 
  -2   7   7      383.21      369.74     14.02 o 
  -1   7   7       40.97       43.15      6.07 o 
   0   7   7       67.23       68.18      6.57 o 
   1   7   7      209.39      226.99      8.53 o 
   2   7   7      815.00      841.66     16.82 o 
   3   7   7       19.75       20.38      3.09 o 
   4   7   7      127.45      126.36      5.92 o 
   5   7   7        6.34        6.52      5.26 o 
   6   7   7       52.54       68.88     10.12 o 
   7   7   7      178.89      183.33      8.36 o 
   8   7   7     1667.85     1529.56     35.86 o 
   9   7   7       45.10       51.39      6.48 o 
  10   7   7       33.85       42.81      5.06 o 
  11   7   7      162.03      151.16     12.55 o 
  -7   8   7       74.71       77.75     11.34 o 
  -6   8   7       41.03       39.57     12.96 o 
  -5   8   7        4.58        9.45      6.07 o 
  -4   8   7       97.85       81.49      8.02 o 
  -3   8   7        2.14        0.62     10.53 o 
  -2   8   7      986.26     1013.50     26.32 o 
  -1   8   7       80.77       81.74      7.69 o 
   0   8   7      233.64      260.28     11.98 o 
   1   8   7      222.78      230.74     24.80 o 
   2   8   7       71.02       77.35      5.63 o 
   3   8   7       63.34       63.74      9.03 o 
   4   8   7        0.33        2.34      2.83 o 
   5   8   7      717.42      675.95     18.22 o 
   6   8   7      188.82      190.82     18.22 o 
   7   8   7     1064.02     1007.92     25.36 o 
   8   8   7       47.69       44.12      5.06 o 
   9   8   7        0.14        1.13      2.70 o 
  10   8   7      111.11      120.39      7.59 o 
  11   8   7       41.80       46.98      5.64 o 
  -6   9   7       25.69       46.16      9.72 o 
  -5   9   7      326.10      330.85     16.60 o 
  -4   9   7        2.04        5.59      5.64 o 
  -3   9   7        0.17       -0.81      7.29 o 
  -2   9   7      417.07      417.26     16.00 o 
  -1   9   7       54.58       55.96      7.38 o 
   0   9   7      218.28      226.84     11.07 o 
   1   9   7      911.45      940.08     26.73 o 
   2   9   7      246.96      258.14      8.20 o 
   3   9   7       71.64       71.63      4.63 o 
   4   9   7        6.09        5.67      4.45 o 
   5   9   7      354.30      337.37     11.65 o 
   6   9   7      400.36      346.33     11.98 o 
   7   9   7      384.87      348.01     12.22 o 
   8   9   7        9.38        6.04      3.11 o 
   9   9   7       82.75       91.38      6.59 o 
  10   9   7       24.45       30.77      4.47 o 
  -6  10   7       74.46       97.99     13.77 o 
  -5  10   7        5.40       14.58      8.91 o 
  -4  10   7      105.68      119.05     14.58 o 
  -3  10   7       31.11       22.68     10.53 o 
  -2  10   7       98.01       87.46     12.96 o 
  -1  10   7      120.36      120.67     14.58 o 
   0  10   7      549.43      570.95     26.73 o 
   1  10   7      928.10      979.93     37.25 o 
   2  10   7       31.90       39.68      8.10 o 
   3  10   7       47.93       49.40      8.10 o 
   4  10   7       88.44       75.98      6.30 o 
   5  10   7      601.67      516.24     15.74 o 
   6  10   7        2.90        6.48      3.11 o 
   7  10   7      190.35      189.77      9.11 o 
   8  10   7       36.93       30.31      4.47 o 
   9  10   7        2.44        4.05      3.11 o 
  -5  11   7      191.81      222.71     18.63 o 
  -4  11   7       70.15       67.22     12.96 o 
  -3  11   7       18.99       18.63     10.53 o 
  -2  11   7      167.41      153.06     16.20 o 
  -1  11   7       15.65       16.20      9.72 o 
   0  11   7       20.71        8.10      8.91 o 
   1  11   7       76.63       84.23     11.34 o 
   2  11   7       13.74        7.29      6.48 o 
   3  11   7      434.04      437.32     21.06 o 
   4  11   7        7.65        6.48      5.67 o 
   5  11   7      549.51      535.32     22.68 o 
   6  11   7      319.81      337.71     17.01 o 
   7  11   7       50.53       48.91      5.64 o 
   8  11   7      148.87      180.32      9.31 o 
   9  11   7        8.43        6.48      4.86 o 
  -4  12   7        1.83        4.86      9.72 o 
  -3  12   7       37.48       25.92     11.34 o 
  -2  12   7      188.40      176.55     17.82 o 
  -1  12   7       52.14       51.02     12.15 o 
   1  12   7        2.39       10.53      8.91 o 
   2  12   7       95.62       93.94     12.15 o 
   3  12   7       70.72       72.08     10.53 o 
   4  12   7       13.67        8.10      5.67 o 
   5  12   7      153.67      165.21     12.96 o 
   6  12   7        4.54       -2.43      4.05 o 
   7  12   7        0.02       -4.86      3.24 o 
  -3  13   7        3.19       -4.86     10.53 o 
  -2  13   7       23.41       18.63     11.34 o 
  -1  13   7       74.35       80.18     13.77 o 
   0  13   7        0.89      -13.36      8.91 o 
   1  13   7       53.22       47.78     11.34 o 
   2  13   7        3.75        4.86      7.29 o 
   3  13   7       26.93        7.29      7.29 o 
   4  13   7      180.31      196.80     15.39 o 
   5  13   7       52.00       45.35      8.91 o 
   6  13   7        2.47       -3.24      4.86 o 
   1  14   7      167.94      199.23     18.63 o 
   2  14   7        5.76        0.00      8.10 o 
   3  14   7        5.04        7.29      8.10 o 
   4  14   7        0.04       -5.67      6.48 o 
   2  -9   8        0.73       -1.62      4.86 o 
   3  -9   8       10.04       -0.81      5.67 o 
   4  -9   8        9.63       -1.62      5.67 o 
   5  -9   8       53.56       40.49      8.91 o 
  -1  -8   8      144.05      143.35     12.96 o 
   0  -8   8        3.40       11.34      5.67 o 
   1  -8   8        0.76       -4.05      4.86 o 
   2  -8   8       39.31       25.11      7.29 o 
   3  -8   8        0.86        0.81      5.67 o 
   4  -8   8       22.33       17.82      7.29 o 
   5  -8   8        1.06       -4.05      5.67 o 
   6  -8   8        2.59       -7.29      5.67 o 
   7  -8   8       48.47       47.78     10.53 o 
  -2  -7   8      270.85      319.08     18.63 o 
  -1  -7   8       18.30       13.77      5.67 o 
   0  -7   8      133.64      110.14     11.34 o 
   1  -7   8      124.78      115.81     11.34 o 
   2  -7   8       37.26       37.25      7.29 o 
   3  -7   8       83.59       95.56     11.34 o 
   4  -7   8      301.24      279.40     17.01 o 
   5  -7   8        1.67        2.43      5.67 o 
   6  -7   8       15.50       20.25      8.10 o 
   7  -7   8        0.42        1.62      7.29 o 
   8  -7   8       95.76       89.08     12.96 o 
   9  -7   8      139.20      138.49     15.39 o 
  -2  -6   8       23.72       21.87      6.48 o 
  -1  -6   8      255.13      256.73     15.39 o 
   0  -6   8        2.37        2.43      4.05 o 
   1  -6   8        1.46        2.43      4.86 o 
   2  -6   8      146.67      141.73     12.15 o 
   3  -6   8       97.90       94.75     11.34 o 
   4  -6   8       26.47       23.49      7.29 o 
   5  -6   8       25.65       24.30      8.10 o 
   6  -6   8       22.01       12.96      7.29 o 
   7  -6   8       61.12       56.69     10.53 o 
   8  -6   8        0.28       -8.10      7.29 o 
   9  -6   8        5.66        4.86      8.10 o 
  10  -6   8      155.11      150.63     16.20 o 
  -3  -5   8       10.30       14.58      4.05 o 
  -2  -5   8        7.80       12.74      3.11 o 
  -1  -5   8       10.31       11.34      4.86 o 
   0  -5   8        8.06       11.34      4.86 o 
   1  -5   8       25.57       24.30      6.48 o 
   2  -5   8        1.62       -6.07      4.05 o 
   3  -5   8       32.77       34.01      7.29 o 
   4  -5   8       38.25       43.73      8.10 o 
   5  -5   8      108.15       99.61     11.34 o 
   6  -5   8        8.99       12.96      7.29 o 
   7  -5   8        2.01       -5.67      6.48 o 
   8  -5   8       92.46       86.65     12.15 o 
   9  -5   8        9.49        2.43      8.10 o 
  10  -5   8       33.11        8.10      9.72 o 
  -4  -4   8       19.30       17.82      4.86 o 
  -3  -4   8       32.31       45.35      6.48 o 
  -2  -4   8        2.59        4.23      2.53 o 
  -1  -4   8      153.43      140.92     11.34 o 
   0  -4   8       34.77       30.77      6.48 o 
   1  -4   8        0.27        7.29      4.86 o 
   2  -4   8      125.70      107.71     11.34 o 
   3  -4   8       11.16       -4.05      4.86 o 
   4  -4   8        0.00        4.05      5.67 o 
   5  -4   8       87.15       80.18     10.53 o 
   6  -4   8        1.92       -0.81      6.48 o 
   7  -4   8        1.64        1.62      7.29 o 
   8  -4   8       62.22       64.79     11.34 o 
   9  -4   8      229.11      234.05     18.63 o 
  10  -4   8        4.17        0.00      8.91 o 
  11  -4   8        0.14       -0.81      9.72 o 
  -4  -3   8       29.90       43.73      6.48 o 
  -3  -3   8      152.28      193.56     11.34 o 
  -2  -3   8      322.44      347.41     13.36 o 
  -1  -3   8       39.86       40.49      6.48 o 
   0  -3   8       84.44       90.70      9.72 o 
   1  -3   8        0.24        3.24      4.86 o 
   2  -3   8       49.38       47.78      8.10 o 
   3  -3   8      505.10      459.19     21.06 o 
   4  -3   8       69.08       83.42     10.53 o 
   5  -3   8       53.22       42.92      8.91 o 
   6  -3   8       72.80       68.84     10.53 o 
   7  -3   8       83.79       71.27     11.34 o 
   8  -3   8       97.35      106.09     12.96 o 
   9  -3   8       80.27       79.37     12.96 o 
  10  -3   8       61.84       65.60     12.15 o 
  11  -3   8        4.78        4.86      9.72 o 
  -5  -2   8        8.67        0.00      4.86 o 
  -4  -2   8       51.87       63.17      8.10 o 
  -3  -2   8        3.62        6.48      4.05 o 
  -2  -2   8       36.05       38.06      5.67 o 
  -1  -2   8        1.34       -2.63      2.43 o 
   0  -2   8        3.06       15.39      4.86 o 
   1  -2   8      542.43      563.66     23.49 o 
   2  -2   8      236.70      268.87     15.39 o 
   3  -2   8        1.10        4.86      5.67 o 
   4  -2   8       17.42       16.20      6.48 o 
   5  -2   8      109.57      103.66     11.34 o 
   6  -2   8        6.47        5.67      7.29 o 
   7  -2   8      332.30      345.81     20.25 o 
   8  -2   8       30.26       34.01      9.72 o 
   9  -2   8       93.56       97.99     12.96 o 
  10  -2   8       91.82       96.37     13.77 o 
  11  -2   8        3.35      -11.34      8.91 o 
  12  -2   8        9.77       24.30     11.34 o 
  -6  -1   8       84.79       92.74      6.59 o 
  -5  -1   8      162.64      190.90      8.75 o 
  -4  -1   8       24.34       35.27      6.48 o 
  -3  -1   8      257.13      271.30     13.77 o 
  -2  -1   8        0.00       -0.81      2.43 o 
  -1  -1   8      109.71      113.80     10.53 o 
   0  -1   8       91.69       82.18      5.26 o 
   1  -1   8      172.29      176.55     12.15 o 
   2  -1   8      227.16      216.23     13.77 o 
   3  -1   8     1145.20     1156.48     40.49 o 
   4  -1   8      834.24      791.23     30.77 o 
   5  -1   8      848.62      840.63     32.39 o 
   6  -1   8      153.71      163.59     14.58 o 
   7  -1   8       18.77       21.87      8.91 o 
   8  -1   8      454.45      438.13     23.49 o 
   9  -1   8      487.49      460.00     25.11 o 
  10  -1   8      252.94      262.39     20.25 o 
  11  -1   8        0.68       13.77      9.72 o 
  12  -1   8       54.98       69.65     12.96 o 
  -6   0   8       99.90      122.97     10.93 o 
  -5   0   8       14.43       18.30      3.43 o 
  -4   0   8       22.44       22.75      3.30 o 
  -3   0   8       56.65       59.28      4.47 o 
  -2   0   8        0.03        0.69      1.94 o 
  -1   0   8        2.11       -0.71      2.08 o 
   0   0   8      410.29      404.37     29.96 o 
   1   0   8      344.19      349.86     16.20 o 
   2   0   8     1085.09     1111.13     38.06 o 
   3   0   8      141.22      156.30     12.96 o 
   4   0   8      287.02      306.13     17.01 o 
   5   0   8      248.62      210.56     14.58 o 
   6   0   8      114.49      110.14     12.15 o 
   7   0   8        0.31        0.00      7.29 o 
   8   0   8      141.73      139.30     13.77 o 
   9   0   8        7.17       12.15      8.91 o 
  10   0   8       88.24       94.75     13.77 o 
  11   0   8      266.22      290.74     21.87 o 
  12   0   8      272.64      297.22     22.68 o 
  -7   1   8        0.55        0.81      9.72 o 
  -6   1   8      104.30      112.27      7.18 o 
  -5   1   8       67.59       60.97      5.24 o 
  -4   1   8        5.39        6.96      2.70 o 
  -3   1   8        7.03        8.01      2.53 o 
  -2   1   8        1.63        3.54      2.08 o 
  -1   1   8       20.18       25.30      2.36 o 
   0   1   8      132.39      129.79      6.42 o 
   1   1   8       30.32       25.81      3.30 o 
   2   1   8     1919.28     1812.47     57.50 o 
   3   1   8     1458.46     1322.50     44.54 o 
   4   1   8     2102.60     1934.75     62.36 o 
   5   1   8      195.64      174.93     14.58 o 
   6   1   8      628.06      594.44     26.73 o 
   7   1   8      599.21      617.11     27.54 o 
   8   1   8       13.58        9.72      8.10 o 
   9   1   8        0.47       -2.43      8.10 o 
  10   1   8       69.73       80.18     12.15 o 
  11   1   8      217.61      248.63     20.25 o 
  12   1   8      370.73      367.68     24.30 o 
  -7   2   8       10.66        5.55      4.86 o 
  -6   2   8       53.75       54.83      9.31 o 
  -5   2   8       19.60       23.14      4.04 o 
  -4   2   8        0.25        4.37      2.70 o 
  -3   2   8       42.28       42.23      4.27 o 
  -2   2   8      383.21      386.88     11.74 o 
  -1   2   8      236.77      241.86      8.17 o 
   0   2   8      191.82      158.41      5.99 o 
   1   2   8      587.50      579.86     14.86 o 
   2   2   8       43.60       44.78      4.04 o 
   3   2   8      640.31      536.77     13.81 o 
   4   2   8     1014.69      943.49     34.01 o 
   5   2   8       24.25       17.01      7.29 o 
   6   2   8       80.79       67.22      9.72 o 
   7   2   8      495.38      489.96     24.30 o 
   8   2   8      109.42      108.52     12.96 o 
   9   2   8      125.33      130.39     14.58 o 
  10   2   8      103.31       97.99     13.77 o 
  11   2   8      191.72      208.13     18.63 o 
  12   2   8       54.74       63.98     12.15 o 
  -7   3   8       62.91       65.80      7.29 o 
  -6   3   8      237.07      242.64     10.70 o 
  -5   3   8      104.23      115.94      7.18 o 
  -4   3   8      242.98      234.55      9.53 o 
  -3   3   8        4.23        5.82      3.11 o 
  -2   3   8      114.78      119.68      6.88 o 
  -1   3   8      340.55      325.23      9.91 o 
   0   3   8      299.19      284.39      7.39 o 
   1   3   8      206.82      185.15      6.42 o 
   2   3   8       27.90       24.46      2.31 o 
   3   3   8      121.02      115.47      5.83 o 
   4   3   8       72.12       71.89      6.88 o 
   5   3   8       39.16       42.92      8.10 o 
   6   3   8     1286.49     1182.39     42.11 o 
   7   3   8       52.94       47.78      9.72 o 
   8   3   8       43.04       26.73      8.91 o 
   9   3   8        0.41        4.86      7.29 o 
  10   3   8        4.88       10.53      8.10 o 
  11   3   8       33.53       30.77      9.72 o 
  12   3   8       28.79       35.63      9.72 o 
  -7   4   8        7.15       18.58      7.29 o 
  -6   4   8        9.02       19.30      4.64 o 
  -5   4   8        3.22        1.56      3.43 o 
  -4   4   8       21.99       35.99      5.06 o 
  -3   4   8      103.04      111.54      7.38 o 
  -2   4   8       10.77       16.24      4.05 o 
  -1   4   8       84.49       88.73      5.73 o 
   0   4   8      401.86      385.61      9.33 o 
   1   4   8        1.41        1.53      2.24 o 
   2   4   8      201.86      210.17      6.63 o 
   3   4   8      643.16      627.47     13.13 o 
   4   4   8       54.16       47.20      2.90 o 
   5   4   8       68.10       53.11      3.21 o 
   6   4   8       59.66       49.50      2.73 o 
   7   4   8        1.98        5.52      3.24 o 
   8   4   8      278.76      289.11     10.18 o 
   9   4   8        1.50        1.62      2.30 o 
  10   4   8       56.28       74.51     11.34 o 
  11   4   8        0.64        4.86      7.29 o 
  12   4   8       10.31       25.11      8.91 o 
  -7   5   8       32.37       39.26     15.39 o 
  -6   5   8       56.09       44.45      5.99 o 
  -5   5   8       77.59       80.16      6.80 o 
  -4   5   8       93.69       93.85      7.14 o 
  -3   5   8       33.61       43.11      6.48 o 
  -2   5   8        6.74        4.45      4.01 o 
  -1   5   8      236.83      220.58     18.22 o 
   0   5   8      221.76      220.18      7.10 o 
   1   5   8       64.59       45.20      3.88 o 
   2   5   8       31.40       26.47      3.21 o 
   3   5   8        0.58        2.78      2.24 o 
   4   5   8      569.59      543.43     11.39 o 
   5   5   8      670.33      639.55     12.72 o 
   6   5   8        6.07        3.75      2.43 o 
   7   5   8      373.59      383.47     11.83 o 
   8   5   8       27.82       32.60      4.17 o 
   9   5   8      154.34      155.00      7.60 o 
  10   5   8      243.63      260.57     10.48 o 
  11   5   8       37.59       42.11      8.91 o 
  12   5   8       20.49       28.35      8.10 o 
  -7   6   8        0.59        1.62      6.88 o 
  -6   6   8       13.73       21.02      5.67 o 
  -5   6   8      122.27      116.27      8.59 o 
  -4   6   8       12.20       12.39      4.84 o 
  -3   6   8       19.13       15.48      5.26 o 
  -2   6   8      180.43      205.68     11.34 o 
  -1   6   8      522.96      477.47     14.89 o 
   0   6   8       45.98       56.73      4.00 o 
   1   6   8      193.16      204.69      7.25 o 
   2   6   8      285.98      296.95     10.82 o 
   3   6   8      230.65      235.00      7.29 o 
   4   6   8       36.24       44.48      4.22 o 
   5   6   8       71.95       72.30      3.91 o 
   6   6   8      107.50       99.17      5.63 o 
   7   6   8      310.07      316.04     10.64 o 
   8   6   8       18.18       26.55      5.67 o 
   9   6   8      107.17      118.17      6.74 o 
  10   6   8      365.85      373.28     15.39 o 
  11   6   8       61.79       72.12     11.34 o 
  12   6   8        0.91        1.62      6.48 o 
  -6   7   8      311.79      272.35     17.01 o 
  -5   7   8       56.15       58.11      7.14 o 
  -4   7   8      438.14      410.00     17.82 o 
  -3   7   8        0.00        2.14      4.84 o 
  -2   7   8       13.44        7.96      4.84 o 
  -1   7   8      197.88      166.71      9.91 o 
   0   7   8      161.76      170.26      9.68 o 
   1   7   8      251.16      251.29      8.15 o 
   2   7   8       39.67       45.00      4.16 o 
   3   7   8     1498.90     1572.45     28.47 o 
   4   7   8      662.10      657.39     17.61 o 
   5   7   8       36.41       33.61      4.86 o 
   6   7   8      396.77      389.37     15.79 o 
   7   7   8      384.91      370.11     12.06 o 
   8   7   8       51.31       47.16      4.78 o 
   9   7   8      966.09      918.50     23.87 o 
  10   7   8        0.00        1.62      2.81 o 
  11   7   8        2.41        0.27      5.26 o 
  -6   8   8       22.14       22.38     10.53 o 
  -5   8   8      271.33      282.40     13.13 o 
  -4   8   8       28.29       29.75      8.50 o 
  -3   8   8       55.63       58.91      7.14 o 
  -2   8   8      260.33      264.52     14.17 o 
  -1   8   8        1.89       -1.62      6.88 o 
   0   8   8       12.75       19.46      5.64 o 
   1   8   8        8.01        8.39      3.12 o 
   2   8   8        0.22        2.24      2.85 o 
   3   8   8      417.77      436.72     10.90 o 
   4   8   8      396.86      408.02     13.13 o 
   5   8   8      125.65      120.34     19.84 o 
   6   8   8      415.27      389.37     17.82 o 
   7   8   8       17.71       10.65      5.26 o 
   8   8   8       37.18       37.27      6.88 o 
   9   8   8        0.76        1.33      4.05 o 
  10   8   8       44.84       59.41      5.83 o 
  11   8   8        1.19        0.29      2.81 o 
  -5   9   8        0.07       -5.86      4.84 o 
  -4   9   8       12.31        7.37      5.42 o 
  -3   9   8      275.61      249.95     12.30 o 
  -2   9   8      105.85      102.04      8.86 o 
  -1   9   8      766.49      801.66     34.82 o 
   0   9   8       54.37       51.03      6.80 o 
   1   9   8      256.56      271.42      9.02 o 
   2   9   8      246.84      240.95     10.22 o 
   3   9   8       73.39       76.65      4.97 o 
   4   9   8       93.41       98.10      6.87 o 
   5   9   8        0.05        2.02      2.86 o 
   6   9   8       53.47       58.76      9.31 o 
   7   9   8       19.68       15.76      9.31 o 
   8   9   8        4.69        8.76      3.11 o 
   9   9   8       39.79       38.51      9.72 o 
  10   9   8       44.21       43.42      5.06 o 
  -5  10   8       24.59       12.96      8.91 o 
  -4  10   8       48.68       44.06      7.14 o 
  -3  10   8        0.93        2.56     10.12 o 
  -2  10   8      123.21      129.39      9.91 o 
  -1  10   8     1413.07     1438.95     35.19 o 
   0  10   8      322.15      336.24     13.95 o 
   1  10   8       11.69       14.67      5.06 o 
   2  10   8      290.44      306.57     11.98 o 
   3  10   8      282.87      274.67     10.84 o 
   4  10   8       45.19       42.83      5.15 o 
   5  10   8       48.03       38.39      4.84 o 
   6  10   8      168.83      168.01      8.53 o 
   7  10   8       27.79       24.60      4.27 o 
   8  10   8       29.01       21.96      6.48 o 
   9  10   8       34.24       37.68      5.06 o 
  -4  11   8        4.92       21.06     10.53 o 
  -3  11   8       12.90       18.63     10.53 o 
  -2  11   8        2.83       -7.29      8.91 o 
  -1  11   8      181.41      187.89     17.82 o 
   0  11   8      173.47      157.92     16.20 o 
   1  11   8       21.90       12.96      8.91 o 
   2  11   8      104.39       93.94     11.34 o 
   3  11   8      163.29      134.44     12.96 o 
   4  11   8       44.57       37.68      5.06 o 
   5  11   8      302.41      293.42     11.73 o 
   6  11   8      130.42      126.24      7.71 o 
   7  11   8       99.42      106.68      9.31 o 
   8  11   8       33.09       35.38      6.48 o 
   9  11   8      111.68      126.52      7.96 o 
  -3  12   8        8.67       25.11     11.34 o 
  -2  12   8       20.03       19.44     11.34 o 
  -1  12   8       13.27       18.63     10.53 o 
   0  12   8       31.42       23.49     10.53 o 
   2  12   8      116.81      127.96     13.77 o 
   3  12   8        0.51        4.86      6.48 o 
   4  12   8       49.93       57.50      8.91 o 
   5  12   8       35.81       34.82      8.10 o 
   6  12   8        1.50       -1.62      4.86 o 
   7  12   8       25.29       24.30      6.48 o 
  -2  13   8        0.02      -10.53     10.53 o 
  -1  13   8       26.71       31.58     12.15 o 
   0  13   8        4.11        3.24      9.72 o 
   1  13   8        2.90       -3.24      8.91 o 
   2  13   8      105.26      142.54     15.39 o 
   3  13   8       15.42       11.34      7.29 o 
   4  13   8        2.41       -0.81      6.48 o 
   5  13   8        5.16       -7.29      4.86 o 
   6  13   8       10.95        8.91      6.48 o 
   2  14   8        0.57       -7.29      8.10 o 
   3  14   8        7.20       12.15      8.91 o 
   2  -8   9        0.33       -4.05      5.67 o 
   3  -8   9       63.29       44.54      8.91 o 
   4  -8   9      343.15      329.61     20.25 o 
   5  -8   9        0.78       -6.48      5.67 o 
   6  -8   9        0.36        0.00      7.29 o 
   0  -7   9       23.22        8.91      6.48 o 
   1  -7   9       50.12       42.11      8.10 o 
   2  -7   9       70.29       80.18     10.53 o 
   3  -7   9      185.77      166.02     14.58 o 
   4  -7   9       40.94       33.20      8.91 o 
   5  -7   9       11.81        2.43      6.48 o 
   6  -7   9      111.00      105.28     12.96 o 
   7  -7   9        9.87        1.62      8.10 o 
   8  -7   9      191.33      216.23     17.82 o 
  -2  -6   9       16.29       35.63      6.48 o 
  -1  -6   9       15.99       14.58      6.48 o 
   0  -6   9        2.69        1.62      5.67 o 
   1  -6   9       49.29       62.36      9.72 o 
   2  -6   9       53.72       47.78      8.91 o 
   3  -6   9        0.38       -5.67      5.67 o 
   4  -6   9       80.39       93.13     11.34 o 
   5  -6   9       70.05       71.27     11.34 o 
   6  -6   9       12.88        9.72      8.10 o 
   7  -6   9       45.29       50.21     10.53 o 
   8  -6   9       63.52       61.55     11.34 o 
   9  -6   9        0.23      -12.15      8.10 o 
  -3  -5   9        1.46        3.24      4.05 o 
  -2  -5   9       45.78       55.07      7.29 o 
  -1  -5   9       89.65       84.23      9.72 o 
   0  -5   9        0.11       -5.67      4.05 o 
   1  -5   9       10.11        8.10      5.67 o 
   2  -5   9       27.52       28.35      8.10 o 
   3  -5   9        4.64       -2.43      5.67 o 
   4  -5   9      156.61      172.50     14.58 o 
   5  -5   9       65.93       68.03     10.53 o 
   6  -5   9      102.75      108.52     12.96 o 
   7  -5   9        0.72       -4.86      7.29 o 
   8  -5   9       40.78       28.35      9.72 o 
   9  -5   9       89.88       62.36     12.15 o 
  10  -5   9      106.60      132.01     16.20 o 
  -3  -4   9       56.47       67.22      8.10 o 
  -2  -4   9       84.96       92.32      8.91 o 
  -1  -4   9      207.71      242.15     14.58 o 
   0  -4   9      287.38      310.18     17.01 o 
   1  -4   9       21.27       19.44      6.48 o 
   2  -4   9       18.30       13.77      6.48 o 
   3  -4   9        0.23        3.24      5.67 o 
   4  -4   9      250.65      249.44     17.01 o 
   5  -4   9        1.26        4.86      6.48 o 
   6  -4   9        6.89        7.29      7.29 o 
   7  -4   9        5.74        3.24      7.29 o 
   8  -4   9       28.89       38.06     10.53 o 
   9  -4   9      191.17      203.27     18.63 o 
  10  -4   9      143.48      166.83     17.82 o 
  -4  -3   9        2.59       -1.62      4.05 o 
  -3  -3   9       74.77       80.99      8.91 o 
  -2  -3   9       40.18       40.49      5.67 o 
  -1  -3   9        7.51        9.79      3.30 o 
   0  -3   9       94.26       80.18      9.72 o 
   1  -3   9      457.27      466.48     21.87 o 
   2  -3   9      259.95      238.91     15.39 o 
   3  -3   9        5.54        3.24      6.48 o 
   4  -3   9      109.44       76.94     10.53 o 
   5  -3   9      195.99      171.69     15.39 o 
   6  -3   9      113.83      129.58     13.77 o 
   7  -3   9      114.46      102.04     12.96 o 
   8  -3   9        1.79        2.43      8.10 o 
   9  -3   9       27.87       35.63     10.53 o 
  10  -3   9        5.12        0.81      8.91 o 
  11  -3   9       93.46      104.47     15.39 o 
  -5  -2   9      211.47      247.82     15.39 o 
  -4  -2   9       13.59       12.96      5.67 o 
  -3  -2   9       91.65      101.23      9.72 o 
  -2  -2   9       17.54       21.87      4.86 o 
  -1  -2   9        1.75        1.78      2.70 o 
   0  -2   9      243.83      287.50     16.20 o 
   2  -2   9      185.40      208.13     14.58 o 
   3  -2   9        9.60        8.10      6.48 o 
   4  -2   9      685.96      685.14     29.15 o 
   5  -2   9      104.20      110.14     12.15 o 
   6  -2   9     1809.60     1858.63     63.17 o 
   7  -2   9       12.60        4.86      8.10 o 
   8  -2   9        2.55        3.24      8.10 o 
   9  -2   9       10.60       18.63      9.72 o 
  10  -2   9       10.60       11.34      9.72 o 
  11  -2   9      193.17      208.13     20.25 o 
  -5  -1   9       99.25      117.43     12.15 o 
  -4  -1   9       31.34       39.68      7.29 o 
  -3  -1   9       73.87       76.13      8.91 o 
  -2  -1   9       46.54       46.97      6.48 o 
  -1  -1   9       84.98       86.65      8.10 o 
   0  -1   9       81.11       74.18      5.64 o 
   1  -1   9      746.09      732.11     28.35 o 
   2  -1   9      111.80      113.38     10.53 o 
   3  -1   9       87.69       67.22      9.72 o 
   4  -1   9      158.00      172.50     13.77 o 
   5  -1   9        3.73        8.10      7.29 o 
   6  -1   9       17.12       12.15      8.10 o 
   7  -1   9       65.39       60.74     10.53 o 
   8  -1   9        2.52        8.10      8.91 o 
   9  -1   9       17.17       22.68      9.72 o 
  10  -1   9       23.47       14.58     10.53 o 
  11  -1   9        6.01        6.48      9.72 o 
  12  -1   9       11.80       -3.24      9.72 o 
  -5   0   9       45.62       47.78      8.91 o 
  -4   0   9      133.77      133.63     11.34 o 
  -3   0   9       95.92       92.32      9.72 o 
  -2   0   9        1.65        4.86      4.05 o 
  -1   0   9       36.00       34.01      5.67 o 
   0   0   9      116.43      146.04     17.41 o 
   1   0   9        1.16       -1.62      2.43 o 
   2   0   9      209.31      204.08     13.77 o 
   3   0   9      184.31      264.01     16.20 o 
   4   0   9      528.59      488.35     22.68 o 
   5   0   9        0.61        1.62      6.48 o 
   6   0   9      165.93      168.45     16.20 o 
   7   0   9       57.36       72.89     11.34 o 
   8   0   9        3.96       12.96      8.91 o 
   9   0   9      678.94      673.80     31.58 o 
  10   0   9       19.81       21.87     10.53 o 
  11   0   9       50.64       51.02     12.15 o 
  12   0   9       50.05       59.93     12.96 o 
  -6   1   9       94.72       98.80     12.15 o 
  -5   1   9      160.20      168.45     13.77 o 
  -4   1   9        2.02        0.81      4.86 o 
  -3   1   9      346.76      327.99     16.20 o 
  -2   1   9       23.42       35.63      6.48 o 
  -1   1   9      141.51      163.59     10.53 o 
   0   1   9      141.27      134.18      7.00 o 
   1   1   9        1.70        3.73      4.86 o 
   2   1   9       25.54       30.68      3.54 o 
   3   1   9       94.02       89.89      9.72 o 
   4   1   9      155.46      155.49     14.58 o 
   5   1   9      588.14      558.80     25.92 o 
   6   1   9       31.53       28.35      8.91 o 
   7   1   9        7.93        9.72      8.10 o 
   8   1   9      135.80      170.07     16.20 o 
   9   1   9       16.62       19.44      8.91 o 
  10   1   9       49.64       60.74     12.15 o 
  11   1   9      538.76      594.44     30.77 o 
  12   1   9       46.91       58.31     12.15 o 
  -6   2   9      125.24      182.22     15.39 o 
  -5   2   9       71.00       63.17      9.72 o 
  -4   2   9        1.07        7.29      5.67 o 
  -3   2   9        3.05        1.62      4.86 o 
  -2   2   9      105.93      102.85      8.91 o 
  -1   2   9       53.60       63.17      7.29 o 
   0   2   9       92.21       85.23      5.73 o 
   1   2   9       28.95       29.76      3.89 o 
   2   2   9      185.00      182.25      7.94 o 
   3   2   9      824.03      765.20     19.02 o 
   4   2   9      107.42       85.85     10.53 o 
   5   2   9        3.20        2.43      6.48 o 
   6   2   9       18.03       11.34      8.10 o 
   7   2   9       74.80       58.31     10.53 o 
   8   2   9       25.76       13.77      8.91 o 
   9   2   9        0.20       -8.10      7.29 o 
  10   2   9      106.04      102.04     13.77 o 
  11   2   9      129.40      133.63     15.39 o 
  12   2   9       81.86       89.08     13.77 o 
  -6   3   9      115.97      141.68     20.25 o 
  -5   3   9      312.99      357.04     20.25 o 
  -4   3   9      119.65      146.50      7.77 o 
  -3   3   9       19.57       25.92      3.89 o 
  -2   3   9       56.93       46.97      7.29 o 
  -1   3   9       16.55       17.82      4.86 o 
   0   3   9      131.16      165.21     10.53 o 
   1   3   9      582.38      555.20     21.46 o 
   2   3   9       34.60       27.18      3.43 o 
   3   3   9      279.99      262.26      9.29 o 
   4   3   9        7.26        8.64      2.90 o 
   5   3   9        6.71        9.72      4.86 o 
   6   3   9       41.86       25.92      8.10 o 
   7   3   9      168.63      183.03     15.39 o 
   8   3   9       17.65       25.11      8.91 o 
   9   3   9      330.80      303.70     20.25 o 
  10   3   9       67.86       80.18     12.15 o 
  11   3   9      118.94      144.15     16.20 o 
  12   3   9      143.17      176.55     17.82 o 
  -6   4   9        3.16        5.18      5.67 o 
  -5   4   9        4.95        2.20      3.89 o 
  -4   4   9      203.92      221.36      9.53 o 
  -3   4   9      409.53      455.56     13.95 o 
  -2   4   9       66.40       82.54      5.99 o 
  -1   4   9     1158.57     1147.90     26.32 o 
   0   4   9       59.85       59.93      7.29 o 
   1   4   9       24.79       22.15      4.45 o 
   2   4   9       75.49       71.42      8.10 o 
   3   4   9        0.85       -0.81      4.45 o 
   4   4   9      153.56      148.41      6.98 o 
   5   4   9        1.02        2.80      3.64 o 
   6   4   9      103.42      104.35      7.69 o 
   7   4   9      384.22      371.73     21.06 o 
   8   4   9       44.45       29.96      8.91 o 
   9   4   9      276.23      301.27     19.44 o 
  10   4   9      271.55      304.51     19.44 o 
  11   4   9        1.02        2.43      8.10 o 
  12   4   9      118.86      138.49     15.39 o 
  -6   5   9       76.16      104.39      7.59 o 
  -5   5   9       20.71       26.92      5.06 o 
  -4   5   9       75.88       80.32      6.80 o 
  -3   5   9       61.36       70.31      6.22 o 
  -2   5   9        1.63        3.30      4.45 o 
  -1   5   9       27.58       23.60      5.26 o 
   0   5   9        3.58        0.96      3.11 o 
   1   5   9        4.71        3.90      3.11 o 
   2   5   9       14.90       17.46      3.69 o 
   3   5   9      202.90      205.47      8.53 o 
   4   5   9       27.34       27.54      4.86 o 
   5   5   9        0.27       24.30      7.29 o 
   6   5   9       13.49       12.15      6.48 o 
   7   5   9      429.75      416.27     21.87 o 
   8   5   9      418.90      415.46     22.68 o 
   9   5   9       14.46        8.10      7.29 o 
  10   5   9       14.24       15.39      8.10 o 
  11   5   9      129.04      153.06     15.39 o 
  12   5   9      111.38      120.67     13.77 o 
  -6   6   9        1.21        5.21      4.47 o 
  -5   6   9      100.06      122.18      8.75 o 
  -4   6   9      332.67      331.94     12.80 o 
  -3   6   9      155.18      173.80      9.44 o 
  -2   6   9        2.68        0.25      7.29 o 
  -1   6   9        3.54       12.55      4.58 o 
   0   6   9      319.83      297.63     10.88 o 
   1   6   9       86.66       62.18      4.46 o 
   2   6   9      190.30      175.34      6.98 o 
   3   6   9      339.35      329.77     11.11 o 
   4   6   9       20.97       26.80      3.89 o 
   5   6   9      152.70      166.19     13.36 o 
   6   6   9        4.78        9.72      6.48 o 
   7   6   9       66.51       68.03      9.72 o 
   8   6   9       86.68       68.84     10.53 o 
   9   6   9      547.54      545.85     26.73 o 
  10   6   9      116.39      138.49     13.77 o 
  11   6   9      296.34      323.94     20.25 o 
  -5   7   9      253.58      226.88     12.55 o 
  -4   7   9        6.33       15.39      5.15 o 
  -3   7   9      265.71      261.93     25.51 o 
  -2   7   9      249.81      222.57     10.58 o 
  -1   7   9        0.40        1.47      4.47 o 
   0   7   9       27.04       29.03      5.42 o 
   1   7   9        2.24        1.88      2.86 o 
   2   7   9     1217.03     1221.83     23.37 o 
   3   7   9        0.00       -2.60      2.56 o 
   4   7   9      149.55      147.16      6.35 o 
   5   7   9      221.46      215.79      8.95 o 
   6   7   9       53.73       51.83      8.91 o 
   7   7   9        0.60        1.62      5.67 o 
   8   7   9       29.71       34.01      8.10 o 
   9   7   9       38.80       45.35      8.91 o 
  10   7   9      183.30      181.41     15.39 o 
  11   7   9        0.99        6.48      5.67 o 
  -5   8   9       53.53       65.53      7.71 o 
  -4   8   9        1.60       -2.02      5.15 o 
  -3   8   9       27.68       34.99      6.30 o 
  -2   8   9        3.90       -4.30      5.26 o 
  -1   8   9      270.63      245.28     11.45 o 
   0   8   9      443.00      432.24     14.98 o 
   1   8   9      112.34      126.65      6.16 o 
   2   8   9       38.79       38.45      4.16 o 
   3   8   9      268.11      264.38      9.08 o 
   4   8   9       21.00       20.25      3.27 o 
   5   8   9      172.09      169.91      8.91 o 
   6   8   9      117.60      105.34      6.59 o 
   7   8   9       24.35       27.29      4.27 o 
   8   8   9      359.10      349.86     19.44 o 
   9   8   9        1.10       -0.81      5.67 o 
  10   8   9        4.11       -0.81      5.67 o 
  11   8   9        0.94        8.10      6.48 o 
  -5   9   9        1.47        4.62      4.84 o 
  -4   9   9        0.33        3.96      5.42 o 
  -3   9   9       58.69       50.75      8.50 o 
  -2   9   9       85.05       90.95      9.72 o 
  -1   9   9      141.44      130.44      9.74 o 
   0   9   9        8.16       14.66      5.64 o 
   1   9   9       99.62       88.85      7.96 o 
   2   9   9      416.25      405.57     21.87 o 
   3   9   9      501.28      510.61     12.61 o 
   4   9   9      228.86      220.34     10.12 o 
   5   9   9       74.23       83.70      8.10 o 
   6   9   9        1.29        1.30      3.64 o 
   7   9   9        0.19       -2.59      2.83 o 
   8   9   9      200.73      199.23      9.33 o 
   9   9   9        1.84        2.21      3.11 o 
  10   9   9       92.35      108.52     12.15 o 
  -4  10   9       14.73       17.60      6.88 o 
  -3  10   9       37.77       37.50      7.14 o 
  -2  10   9      853.39      862.92     24.62 o 
  -1  10   9       11.68       11.69      5.83 o 
   0  10   9     1096.68     1113.99     28.91 o 
   1  10   9      307.24      321.00     23.49 o 
   2  10   9       46.62       46.36      4.92 o 
   3  10   9       40.84       42.11      5.24 o 
   4  10   9      150.52      148.78      8.29 o 
   5  10   9       19.35       17.42      4.01 o 
   6  10   9       67.16       52.28      5.42 o 
   7  10   9      375.75      365.61     15.39 o 
   8  10   9       13.39       10.84      4.05 o 
   9  10   9       22.98       22.94      4.45 o 
  -3  11   9       25.56       30.41      7.00 o 
  -2  11   9      340.96      354.07     15.10 o 
  -1  11   9      157.02      141.48     10.26 o 
   0  11   9       19.82       20.95      6.42 o 
   1  11   9       31.92       24.74      6.48 o 
   2  11   9       31.96       24.54      6.07 o 
   3  11   9       93.09       83.11      6.80 o 
   4  11   9      946.30      957.15     25.92 o 
   5  11   9       38.33       32.10      4.58 o 
   6  11   9        0.01       -0.37      4.05 o 
   7  11   9        5.32        1.62      2.86 o 
   8  11   9       40.26       47.96      5.73 o 
  -2  12   9        9.33        5.67     10.53 o 
  -1  12   9       52.53       47.78     12.15 o 
   0  12   9        0.13       -4.86      9.72 o 
   1  12   9      113.98      116.62     14.58 o 
   2  12   9       71.45       80.18     12.15 o 
   3  12   9       57.12       71.27     11.34 o 
   4  12   9        0.37        0.81      6.48 o 
   5  12   9      134.66      147.39     12.96 o 
   6  12   9       10.01       14.24     10.53 o 
   7  12   9       44.48       39.38      5.15 o 
  -1  13   9        4.72       -0.81     10.53 o 
   0  13   9       36.71       25.11     12.15 o 
   1  13   9       37.51       33.20     11.34 o 
   2  13   9      102.28       94.75     13.77 o 
   3  13   9      199.58      221.90     17.82 o 
   4  13   9       11.82        2.43      7.29 o 
   5  13   9       37.54       42.92      8.91 o 
   6  13   9      122.58      141.73     12.96 o 
   2  -7  10        9.59        4.86      7.29 o 
   3  -7  10        1.37       -2.43      5.67 o 
   4  -7  10        0.03       -1.62      6.48 o 
   5  -7  10        5.75       -7.29      7.29 o 
   6  -7  10        0.34       -9.72      6.48 o 
   0  -6  10      105.73      125.53     12.96 o 
   1  -6  10       77.14       65.60     10.53 o 
   2  -6  10       16.02       28.35      8.10 o 
   3  -6  10      120.10      119.86     12.96 o 
   4  -6  10        3.39       -0.81      7.29 o 
   5  -6  10       16.69       13.77      8.10 o 
   6  -6  10       54.19       30.77      9.72 o 
   7  -6  10        6.08        8.91      8.91 o 
   8  -6  10      128.98      113.38     14.58 o 
  -1  -5  10       57.14       66.41      8.10 o 
   0  -5  10       32.94       22.68      7.29 o 
   1  -5  10       86.63      106.09     12.15 o 
   2  -5  10       76.18       80.99     11.34 o 
   3  -5  10       25.28       17.82      7.29 o 
   4  -5  10       41.21       48.59      9.72 o 
   5  -5  10        4.36        3.24      7.29 o 
   6  -5  10        9.52       -0.81      7.29 o 
   7  -5  10       70.58       62.36     11.34 o 
   8  -5  10        7.82       -6.48      8.10 o 
   9  -5  10      198.75      189.51     18.63 o 
  -2  -4  10       35.97       46.16      7.29 o 
  -1  -4  10       48.82       45.35      6.48 o 
   0  -4  10      131.07      127.15     12.15 o 
   1  -4  10       76.25       61.55      9.72 o 
   2  -4  10       16.66       12.15      7.29 o 
   3  -4  10       77.08       68.84     10.53 o 
   4  -4  10       33.41       25.92      8.10 o 
   5  -4  10       17.91       28.35      8.91 o 
   6  -4  10        0.01        3.24      7.29 o 
   7  -4  10       79.17       63.17     11.34 o 
   8  -4  10       25.60       24.30      9.72 o 
   9  -4  10        2.28       -7.29      8.10 o 
  10  -4  10      109.59      105.28     15.39 o 
  -3  -3  10       80.53       85.04      9.72 o 
  -2  -3  10       80.47       83.42      8.91 o 
  -1  -3  10       66.18       47.78      7.29 o 
   0  -3  10       69.06       68.84      9.72 o 
   1  -3  10      107.80      119.86     12.15 o 
   2  -3  10       60.19       59.12      9.72 o 
   3  -3  10        2.95        4.86      6.48 o 
   4  -3  10       23.64       25.11      8.10 o 
   5  -3  10       10.33       17.82      8.10 o 
   6  -3  10       49.56       49.40     10.53 o 
   7  -3  10        6.06       -2.43      7.29 o 
   8  -3  10       97.59       89.89     12.96 o 
   9  -3  10       35.71       34.82     11.34 o 
  10  -3  10       60.26       51.02     12.96 o 
  -4  -2  10       47.31       53.45      8.91 o 
  -3  -2  10        4.52        2.43      4.86 o 
  -2  -2  10       15.21        9.72      4.86 o 
  -1  -2  10        7.61       10.53      4.05 o 
   0  -2  10       84.21       94.59     10.93 o 
   1  -2  10       37.73       40.49      8.10 o 
   2  -2  10      128.74      141.73     12.96 o 
   3  -2  10      180.27      187.08     15.39 o 
   4  -2  10       11.57        5.67      7.29 o 
   5  -2  10      218.37      224.33     17.01 o 
   6  -2  10       93.68      102.04     12.96 o 
   7  -2  10       43.05       46.97     10.53 o 
   8  -2  10       11.93        6.48      8.91 o 
   9  -2  10        0.31       -8.91      8.10 o 
  10  -2  10        8.77        7.29      9.72 o 
  11  -2  10        1.85       -5.67      9.72 o 
  -4  -1  10      158.40      181.41     13.77 o 
  -3  -1  10        0.78       -1.62      4.86 o 
  -2  -1  10        3.69        4.05      4.05 o 
  -1  -1  10        0.98        4.05      4.05 o 
   0  -1  10        3.70        1.18      2.83 o 
   1  -1  10      108.78      110.69      6.59 o 
   2  -1  10        1.17        2.43      6.48 o 
   3  -1  10      256.96      266.44     17.01 o 
   4  -1  10      569.97      543.42     25.92 o 
   5  -1  10      228.59      238.10     17.82 o 
   6  -1  10      354.14      338.52     21.06 o 
   7  -1  10       94.44      112.57     13.77 o 
   8  -1  10      115.61      138.49     15.39 o 
   9  -1  10       29.95       35.63     11.34 o 
  10  -1  10       25.19       16.20      9.72 o 
  11  -1  10        2.41        2.43      9.72 o 
  -4   0  10      477.24      570.95     25.11 o 
  -3   0  10      287.75      323.13     17.01 o 
  -2   0  10        7.06       12.15      4.86 o 
  -1   0  10      342.83      347.43     16.20 o 
   0   0  10       85.18      108.52      8.91 o 
   1   0  10     1283.14     1194.43     27.99 o 
   2   0  10      336.09      342.57     18.63 o 
   3   0  10      240.18      231.62     16.20 o 
   4   0  10     1282.04     1218.84     43.73 o 
   5   0  10      348.20      340.14     20.25 o 
   6   0  10        3.09        1.62      8.10 o 
   7   0  10        9.12       15.39      8.91 o 
   8   0  10      124.81      119.86     14.58 o 
   9   0  10        0.16        0.00      8.91 o 
  10   0  10      136.07      135.25     16.20 o 
  11   0  10        0.10        9.72     10.53 o 
  12   0  10        0.02       -8.91      9.72 o 
  -5   1  10        0.00       -4.05      5.67 o 
  -4   1  10       61.30       55.07      8.91 o 
  -3   1  10        0.01       -2.43      4.05 o 
  -2   1  10      143.36      170.07     11.34 o 
  -1   1  10      111.02      102.04      8.91 o 
   0   1  10        7.31        4.86      3.24 o 
   1   1  10       17.32       14.91      4.86 o 
   2   1  10        1.84        4.32      2.90 o 
   3   1  10      184.80      162.78     14.58 o 
   4   1  10      190.13      187.08     16.20 o 
   5   1  10       60.14       72.08     10.53 o 
   6   1  10      112.25      110.95     12.96 o 
   7   1  10       66.01       83.42     12.15 o 
   8   1  10       37.38       46.97     10.53 o 
   9   1  10        4.83        2.43      8.91 o 
  10   1  10       46.30       44.54     11.34 o 
  11   1  10      243.71      276.97     21.87 o 
  12   1  10      142.80      146.58     17.82 o 
  -5   2  10        4.25       -6.48      5.67 o 
  -4   2  10      105.71      108.52     11.34 o 
  -3   2  10      136.04      148.20     12.15 o 
  -2   2  10      229.19      234.05     13.77 o 
  -1   2  10        9.63        6.48      4.05 o 
   0   2  10       73.54       71.27      7.29 o 
   1   2  10       39.85       37.25      4.47 o 
   2   2  10       26.08       27.21      5.67 o 
   3   2  10       54.96       50.57      6.88 o 
   4   2  10       55.95       54.17      4.78 o 
   5   2  10       66.20       77.75     10.53 o 
   6   2  10       26.75       39.68      9.72 o 
   7   2  10       49.19       46.97     10.53 o 
   8   2  10       18.26        9.72      8.91 o 
   9   2  10        1.25       11.34      8.91 o 
  10   2  10       28.70       29.15     10.53 o 
  11   2  10       26.51       38.06     12.15 o 
  12   2  10       63.56       81.80     13.77 o 
  -5   3  10        1.45        0.81      6.48 o 
  -4   3  10       26.91       27.54      7.29 o 
  -3   3  10      102.77      104.47     11.34 o 
  -2   3  10      218.57      221.90     14.58 o 
  -1   3  10       58.80       59.93      8.10 o 
   0   3  10        8.41        7.29      4.05 o 
   1   3  10      158.75      162.52      8.17 o 
   2   3  10       15.12       14.85      3.43 o 
   3   3  10        3.96        2.43      2.90 o 
   4   3  10      116.28      100.61      5.99 o 
   5   3  10       56.07       51.66      4.90 o 
   6   3  10        8.20        4.05      8.10 o 
   7   3  10       10.06       13.77      8.10 o 
   8   3  10      612.81      608.20     29.15 o 
   9   3  10        7.05        8.91      8.91 o 
  10   3  10       49.18       46.97     11.34 o 
  11   3  10       89.90      104.47     14.58 o 
  12   3  10       51.95       46.16     11.34 o 
  -5   4  10       10.01        4.05      6.48 o 
  -4   4  10        2.14       -2.43      5.67 o 
  -3   4  10       70.23       86.65     10.53 o 
  -2   4  10       62.34       60.74      8.10 o 
  -1   4  10      201.04      184.65     12.96 o 
   0   4  10       22.82       25.92      5.67 o 
   1   4  10       80.82       69.48      5.42 o 
   2   4  10       76.78       73.36      7.69 o 
   3   4  10      542.67      498.10     14.39 o 
   4   4  10      522.28      485.27     27.13 o 
   5   4  10      121.21      107.30      6.13 o 
   6   4  10       69.81       67.19      4.99 o 
   7   4  10      122.55      106.09     12.96 o 
   8   4  10       39.06       25.92      8.91 o 
   9   4  10        0.22        4.86      8.10 o 
  10   4  10      192.88      186.27     17.01 o 
  11   4  10       67.29       65.60     12.15 o 
  12   4  10        1.10        1.62      8.10 o 
  -5   5  10       41.44       25.92      8.91 o 
  -4   5  10       25.77       22.68      8.10 o 
  -3   5  10        5.08        5.67      5.67 o 
  -2   5  10       57.17       44.54      8.10 o 
  -1   5  10       48.46       37.25      7.29 o 
   0   5  10       63.72       55.88      7.29 o 
   1   5  10        0.91        3.24      4.86 o 
   2   5  10       18.33       20.50      3.89 o 
   4   5  10       10.09        6.75      4.05 o 
   5   5  10       84.40       73.44      6.48 o 
   6   5  10      371.99      367.75     11.83 o 
   7   5  10      212.54      178.17     15.39 o 
   8   5  10       17.89       21.87      8.10 o 
   9   5  10        0.00       10.53      7.29 o 
  10   5  10        0.07        3.24      7.29 o 
  11   5  10      153.11      200.04     17.01 o 
  12   5  10      167.57      187.08     17.01 o 
  -5   6  10        1.17        1.62      7.29 o 
  -4   6  10      161.82      144.96     14.58 o 
  -3   6  10      377.95      363.63     20.25 o 
  -2   6  10      312.78      306.94     17.82 o 
  -1   6  10        3.19        4.86      4.86 o 
   0   6  10        0.87        6.48      5.67 o 
   1   6  10      172.72      191.94     12.96 o 
   2   6  10       12.32       12.65      3.69 o 
   3   6  10       34.34       28.48      4.27 o 
   4   6  10      113.36      108.53      6.80 o 
   5   6  10       39.17       41.04      4.64 o 
   6   6  10      126.83      128.77     12.96 o 
   7   6  10       37.52       31.58      8.10 o 
   8   6  10       94.24       76.13     11.34 o 
   9   6  10        1.28        5.67      6.48 o 
  10   6  10       22.39       29.15      8.91 o 
  11   6  10       72.12       72.89     12.15 o 
  -5   7  10        5.85        8.35      5.26 o 
  -4   7  10        2.63        8.86      4.84 o 
  -3   7  10        0.00       -5.67      6.48 o 
  -2   7  10       20.59       11.34      6.48 o 
  -1   7  10       19.10       12.15      6.48 o 
   0   7  10      372.17      388.73     19.44 o 
   1   7  10        0.08        0.81      5.67 o 
   2   7  10       90.80       98.19     14.98 o 
   3   7  10      185.01      192.11      8.86 o 
   4   7  10       68.24       71.61      7.69 o 
   5   7  10       16.14       17.82      6.48 o 
   6   7  10        7.97        4.86      6.48 o 
   7   7  10       73.06       60.74      9.72 o 
   8   7  10      108.16       99.61     12.15 o 
   9   7  10      679.22      643.84     29.15 o 
  10   7  10        2.99        6.48      6.48 o 
  11   7  10        0.02        0.81      6.48 o 
  -4   8  10        8.27       16.43      9.31 o 
  -3   8  10       17.08       22.48      5.73 o 
  -2   8  10       80.53       80.88      7.71 o 
  -1   8  10      435.55      406.52     23.89 o 
   0   8  10        0.00        3.24      6.48 o 
   1   8  10       86.33       97.99     10.53 o 
   2   8  10      148.51      154.86      8.53 o 
   3   8  10      285.06      289.05     14.58 o 
   4   8  10       65.13       68.65      5.99 o 
   5   8  10        0.14       -4.86      4.86 o 
   6   8  10      264.22      244.58     15.39 o 
   7   8  10      668.20      622.78     27.54 o 
   8   8  10      341.83      335.28     19.44 o 
   9   8  10       29.07       42.11      8.91 o 
  10   8  10        0.41        5.67      5.67 o 
  -4   9  10       52.97       48.45      7.44 o 
  -3   9  10        9.61       10.93      5.73 o 
  -2   9  10       84.87       86.77      8.91 o 
  -1   9  10      400.29      433.15     21.46 o 
   0   9  10      177.40      199.78     12.15 o 
   1   9  10      291.14      306.64     13.13 o 
   2   9  10      167.78      175.26      8.75 o 
   3   9  10      409.95      413.57     30.37 o 
   4   9  10        0.08        0.00      4.05 o 
   5   9  10       77.93       78.56      9.72 o 
   6   9  10       36.74       46.97      8.10 o 
   7   9  10      358.24      352.29     20.25 o 
   8   9  10      313.52      284.26     18.63 o 
   9   9  10        5.59        2.43      5.67 o 
  10   9  10        8.78       15.39      6.48 o 
  -3  10  10       47.57       52.58      7.69 o 
  -2  10  10      266.37      258.93     13.17 o 
  -1  10  10      175.63      173.47     11.16 o 
   0  10  10       21.35       26.32      6.57 o 
   1  10  10      665.12      637.57     19.45 o 
   2  10  10      528.17      533.85     13.64 o 
   3  10  10        3.54        5.26      4.68 o 
   4  10  10        0.43        1.62      4.05 o 
   5  10  10      161.36      156.30     12.15 o 
   6  10  10      416.32      366.87     19.44 o 
   7  10  10       27.92       23.49      7.29 o 
   8  10  10      109.88      110.95     12.15 o 
   9  10  10       63.40       65.60      9.72 o 
  -2  11  10        6.18        8.33      5.99 o 
  -1  11  10       18.04       24.06      6.42 o 
   0  11  10       66.06       71.17      8.53 o 
   1  11  10        0.03       -2.09      5.24 o 
   2  11  10       34.12       25.89     12.15 o 
   3  11  10      324.28      306.87     12.44 o 
   4  11  10      216.89      206.26     10.26 o 
   5  11  10        2.86       -2.97      3.30 o 
   6  11  10      213.93      195.18     13.77 o 
   7  11  10       14.75       20.25      6.48 o 
   8  11  10        8.25       12.96      5.67 o 
  -1  12  10      155.65      174.12     14.98 o 
   0  12  10       16.95       12.48      5.99 o 
   1  12  10       74.74       70.43      8.17 o 
   2  12  10       33.26       24.30     10.53 o 
   3  12  10       24.04       18.63      8.91 o 
   4  12  10      161.04      163.39      9.33 o 
   5  12  10        7.50        5.55      4.86 o 
   6  12  10        2.78        1.37      3.69 o 
   7  12  10        7.58        4.86      4.86 o 
   1  13  10        5.15      -10.53      9.72 o 
   3  13  10        9.80        4.86      8.10 o 
   4  13  10        0.58       -9.72      6.48 o 
   5  13  10        1.47       -3.24      6.48 o 
   3  -6  11       10.58        7.29      8.10 o 
   4  -6  11        0.89       -9.72      6.48 o 
   5  -6  11       13.55       11.34      8.91 o 
   6  -6  11        4.08       -3.24      8.10 o 
   1  -5  11        3.00       -9.72      6.48 o 
   2  -5  11        3.42       -4.05      6.48 o 
   3  -5  11       38.80       46.97     10.53 o 
   4  -5  11       44.17       50.21     10.53 o 
   5  -5  11       87.28       95.56     12.96 o 
   6  -5  11        0.09       -5.67      7.29 o 
   7  -5  11       12.22       12.96      9.72 o 
   8  -5  11       38.05       25.11     10.53 o 
  -1  -4  11       30.91       38.87      6.48 o 
   0  -4  11        0.44        4.86      4.05 o 
   1  -4  11       27.06        4.86      7.29 o 
   2  -4  11        6.99       -4.05      6.48 o 
   3  -4  11       47.32       44.54      9.72 o 
   4  -4  11        1.69        0.81      7.29 o 
   5  -4  11        3.52        7.29      8.10 o 
   6  -4  11       84.72       92.32     12.96 o 
   7  -4  11       38.33       31.58     10.53 o 
   8  -4  11        0.16      -12.15      8.10 o 
   9  -4  11        0.02       -2.43      8.91 o 
  -2  -3  11       67.71       68.84      8.91 o 
  -1  -3  11      166.72      191.94     12.15 o 
   0  -3  11       88.12       93.13      8.91 o 
   1  -3  11       16.58        8.91      7.29 o 
   2  -3  11       31.05       33.20      8.91 o 
   3  -3  11       25.35       27.54      8.91 o 
   4  -3  11      152.01      149.82     15.39 o 
   5  -3  11       82.45       85.85     12.15 o 
   6  -3  11       25.49       40.49     10.53 o 
   7  -3  11       42.27       48.59     11.34 o 
   8  -3  11        9.22        9.72      8.91 o 
   9  -3  11      121.25      117.43     15.39 o 
  10  -3  11       10.48        2.43     10.53 o 
  -2  -2  11        7.52        5.67      4.86 o 
  -1  -2  11       67.42       74.51      8.91 o 
   0  -2  11        2.23        3.24      4.05 o 
   1  -2  11       59.25       64.74      5.83 o 
   2  -2  11      343.53      345.81     19.44 o 
   3  -2  11       16.47        8.91      7.29 o 
   4  -2  11       14.26       11.34      8.10 o 
   5  -2  11        7.53       -1.62      7.29 o 
   6  -2  11        1.80        0.81      8.10 o 
   7  -2  11       30.51       30.77      9.72 o 
   8  -2  11       27.41       36.44     10.53 o 
   9  -2  11        6.03        5.67      9.72 o 
  10  -2  11        8.24       17.01     10.53 o 
  -3  -1  11       30.81       41.30      8.10 o 
  -2  -1  11       15.79        8.91      4.86 o 
  -1  -1  11        2.05        5.67      4.05 o 
   0  -1  11       48.15       41.30      6.48 o 
   1  -1  11       67.49       70.20      5.99 o 
   2  -1  11       19.00       13.77      7.29 o 
   3  -1  11       84.85       91.51     11.34 o 
   4  -1  11      336.32      347.43     21.06 o 
   5  -1  11     1000.71      966.97     38.87 o 
   6  -1  11      643.94      628.45     29.15 o 
   7  -1  11      132.07      140.92     15.39 o 
   8  -1  11        0.13       -8.10      8.10 o 
   9  -1  11       40.39       40.49     11.34 o 
  10  -1  11       40.83       32.39     11.34 o 
  11  -1  11      166.43      180.60     19.44 o 
  -3   0  11       96.06       97.99     10.53 o 
  -2   0  11       70.19       78.56      9.72 o 
  -1   0  11       15.28       13.77      4.86 o 
   1   0  11       35.08       32.17      4.64 o 
   2   0  11      144.47      118.58      7.18 o 
   3   0  11      640.69      633.31     27.54 o 
   4   0  11       50.30       57.50      9.72 o 
   5   0  11      657.97      647.08     29.15 o 
   6   0  11        7.82       16.20      8.91 o 
   7   0  11        0.33       -2.43      8.10 o 
   8   0  11        4.53        0.81      8.91 o 
   9   0  11        3.53       11.34      9.72 o 
  10   0  11        4.28       -0.81      9.72 o 
  11   0  11        2.10        7.29      9.72 o 
  -4   1  11       88.68       95.56     11.34 o 
  -3   1  11        0.31       -4.05      4.86 o 
  -2   1  11      122.19      136.06     11.34 o 
  -1   1  11        0.74       -1.62      3.24 o 
   0   1  11       12.43       14.58      4.86 o 
   1   1  11      116.68      104.69      6.80 o 
   2   1  11       34.70       34.15      4.64 o 
   3   1  11     1830.75     1832.36     41.04 o 
   4   1  11      350.26      341.76     20.25 o 
   5   1  11      690.72      626.83     28.35 o 
   6   1  11       83.82       68.84     11.34 o 
   7   1  11      315.00      332.04     21.06 o 
   8   1  11       67.83       74.51     12.15 o 
   9   1  11       12.03       11.34      9.72 o 
  10   1  11       24.71       25.11     10.53 o 
  11   1  11       19.07       23.49     11.34 o 
  -4   2  11        0.51        6.48      6.48 o 
  -3   2  11        2.90        3.24      4.86 o 
  -2   2  11       11.93       20.25      5.67 o 
  -1   2  11       44.49       43.73      7.29 o 
   0   2  11      207.68      217.04     12.96 o 
   1   2  11        4.26        3.24      3.24 o 
   2   2  11       69.52       58.80      5.24 o 
   3   2  11       46.41       40.49      4.78 o 
   4   2  11      406.70      388.18     12.84 o 
   5   2  11      231.92      199.23     17.01 o 
   6   2  11       76.39       59.12     10.53 o 
   7   2  11       34.97       34.82     10.53 o 
   8   2  11      265.85      264.01     20.25 o 
   9   2  11       32.34       29.96     10.53 o 
  10   2  11       45.63       60.74     12.15 o 
  11   2  11        0.09        0.81      8.91 o 
  -4   3  11        8.75        5.67      6.48 o 
  -3   3  11       60.17       59.93      8.91 o 
  -2   3  11       44.62       52.64      8.10 o 
  -1   3  11       57.24       63.17      8.10 o 
   0   3  11      208.72      195.18     12.15 o 
   1   3  11      304.03      310.99     15.39 o 
   2   3  11      271.98      260.86     10.49 o 
   3   3  11        7.60        7.83      2.90 o 
   4   3  11        1.93        2.55      2.96 o 
   5   3  11        0.86        1.21      2.43 o 
   6   3  11       19.89       19.73      4.05 o 
   7   3  11      352.82      346.62     21.87 o 
   8   3  11        1.47        5.67      8.10 o 
   9   3  11        0.28       -7.29      8.10 o 
  10   3  11       13.90       16.20      9.72 o 
  11   3  11       24.50       25.92     10.53 o 
  -4   4  11        4.21       11.34      7.29 o 
  -3   4  11       26.39       24.30      7.29 o 
  -2   4  11        6.66        5.67      5.67 o 
  -1   4  11      113.94      141.73     12.15 o 
   0   4  11        3.50        2.43      4.05 o 
   1   4  11      219.61      211.37     12.96 o 
   2   4  11       14.52        7.87      3.89 o 
   3   4  11      156.52      148.80      7.94 o 
   4   4  11      195.66      176.96      8.22 o 
   5   4  11       15.52       11.29      3.54 o 
   6   4  11        7.16       10.64      4.45 o 
   7   4  11       98.33       97.18     12.96 o 
   8   4  11       67.89       72.08     12.15 o 
   9   4  11      133.44      142.54     15.39 o 
  10   4  11        0.03       -4.86      8.10 o 
  11   4  11       39.21       51.02     12.15 o 
  -4   5  11       52.67       65.60     11.34 o 
  -3   5  11        0.31        0.81      6.48 o 
  -2   5  11      135.19      144.15     12.96 o 
  -1   5  11       50.96       56.69      8.10 o 
   0   5  11       16.43       25.92      6.48 o 
   1   5  11        6.11       15.39      5.67 o 
   2   5  11      239.02      213.54      9.68 o 
   3   5  11      192.98      176.59      8.75 o 
   4   5  11       10.79       11.05      3.54 o 
   5   5  11      236.21      223.82      9.29 o 
   6   5  11      140.61      133.16      7.34 o 
   7   5  11       12.39        9.72      7.29 o 
   8   5  11      143.87      131.20     13.77 o 
   9   5  11       93.92       75.32     12.15 o 
  10   5  11       78.43       80.18     12.15 o 
  11   5  11       91.91      112.57     14.58 o 
  -4   6  11        4.50        1.62      7.29 o 
  -3   6  11       10.19       12.96      7.29 o 
  -2   6  11       36.96       42.92      8.91 o 
  -1   6  11       70.82       63.17      8.91 o 
   0   6  11       27.39       25.92      7.29 o 
   1   6  11      122.06      127.15     10.53 o 
   2   6  11      178.14      163.02      8.29 o 
   3   6  11        5.52        8.45      3.89 o 
   4   6  11       32.60       27.65      6.88 o 
   5   6  11        6.91        6.85      3.64 o 
   6   6  11       76.39       70.46     10.53 o 
   7   6  11       49.64       54.26      9.72 o 
   8   6  11      216.87      231.62     17.01 o 
   9   6  11       11.64        8.91      7.29 o 
  10   6  11        0.01       -4.86      6.48 o 
  11   6  11      175.77      179.79     16.20 o 
  -4   7  11       88.59      109.33     13.77 o 
  -3   7  11       84.14       78.56     11.34 o 
  -2   7  11        7.36       -0.81      6.48 o 
  -1   7  11      124.33      123.91     12.96 o 
   0   7  11      120.18      134.44     12.96 o 
   1   7  11      499.62      474.58     21.06 o 
   2   7  11        8.86        7.29      4.86 o 
   3   7  11        0.04        0.88      3.64 o 
   4   7  11       30.06       26.06      4.45 o 
   5   7  11      125.21      110.42      7.38 o 
   6   7  11       34.82       32.39      8.10 o 
   7   7  11      345.96      353.10     20.25 o 
   8   7  11      387.27      350.67     20.25 o 
   9   7  11       41.07       36.44      8.91 o 
  10   7  11      303.36      301.27     20.25 o 
  11   7  11        1.15       -4.05      6.48 o 
  -3   8  11        0.40       -4.05      6.48 o 
  -2   8  11       43.82       36.44      8.91 o 
  -1   8  11       41.09       60.74      9.72 o 
   0   8  11       10.26       16.20      7.29 o 
   1   8  11       16.96        7.29      5.67 o 
   2   8  11        9.41       11.34      5.67 o 
   3   8  11       31.40       38.82      4.84 o 
   4   8  11      276.50      253.65     10.31 o 
   5   8  11       15.06       15.39      6.48 o 
   6   8  11       42.55       44.54      8.10 o 
   7   8  11       30.78       38.87      8.10 o 
   8   8  11       53.02       50.21      8.91 o 
   9   8  11       29.19       42.11      8.91 o 
  10   8  11       20.93       21.87      8.10 o 
  -3   9  11       28.66       31.58      8.91 o 
  -2   9  11      104.02       94.75     12.15 o 
  -1   9  11        0.22        0.00      6.48 o 
   0   9  11       60.91       59.12      9.72 o 
   1   9  11       83.92       91.51     11.34 o 
   2   9  11      106.29      101.23     11.34 o 
   3   9  11      251.75      250.18     20.65 o 
   4   9  11       84.66       82.61      9.72 o 
   5   9  11       14.89       11.34      5.67 o 
   6   9  11       58.81       54.26      8.91 o 
   7   9  11        1.34        3.24      5.67 o 
   8   9  11       10.59       10.53      6.48 o 
   9   9  11      116.50      122.29     12.96 o 
  10   9  11        1.03       -1.62      5.67 o 
  -2  10  11       20.35       32.39      9.72 o 
  -1  10  11       29.41       39.68      9.72 o 
   0  10  11      137.02      152.25     13.77 o 
   1  10  11      132.82      154.68     14.58 o 
   2  10  11       71.47       81.80     10.53 o 
   3  10  11        1.61        1.82      3.64 o 
   4  10  11      402.01      369.30     18.63 o 
   5  10  11        5.23       11.34      5.67 o 
   6  10  11      158.84      146.58     12.15 o 
   7  10  11      134.76      121.48     12.15 o 
   8  10  11      240.78      228.38     16.20 o 
   9  10  11       27.00       31.58      8.10 o 
  -1  11  11        1.51        4.05      7.29 o 
   0  11  11      192.33      216.23     16.20 o 
   1  11  11        9.99       12.15      7.29 o 
   2  11  11       31.74       48.59      9.72 o 
   3  11  11       47.89       47.78      7.29 o 
   4  11  11       29.86       38.87      6.48 o 
   5  11  11       53.22       51.83      8.10 o 
   6  11  11        6.76        9.72      5.67 o 
   7  11  11      428.35      442.99     22.68 o 
   8  11  11      106.87      115.00     12.15 o 
   0  12  11       27.08       28.35      8.91 o 
   1  12  11       35.82       49.40      9.72 o 
   4  12  11        8.48       15.39      4.86 o 
   5  12  11       20.07       17.82      5.67 o 
   6  12  11       14.75       22.68      5.67 o 
   2  -4  12       47.69       41.30     10.53 o 
   3  -4  12        0.11       -3.24      7.29 o 
   4  -4  12        0.84       -7.29      7.29 o 
   5  -4  12       59.42       63.98     12.15 o 
   6  -4  12        0.13       -2.43      8.10 o 
   7  -4  12       18.37       17.01     10.53 o 
   0  -3  12       10.89        9.72      4.86 o 
   1  -3  12        0.05       -4.05      6.07 o 
   2  -3  12        0.37       -9.72      6.48 o 
   3  -3  12       83.36       82.61     12.15 o 
   4  -3  12        1.64       -8.10      7.29 o 
   5  -3  12       31.14       25.92      9.72 o 
   6  -3  12      140.04      157.11     17.01 o 
   7  -3  12       72.03       61.55     12.96 o 
   8  -3  12       77.40       77.75     13.77 o 
   9  -3  12        2.04        6.48     10.53 o 
  -1  -2  12       11.36       14.58      5.67 o 
   0  -2  12        1.21       -0.81      3.24 o 
   1  -2  12      101.99      112.57      9.72 o 
   2  -2  12        0.00       -6.48      7.29 o 
   3  -2  12       38.77       42.11      9.72 o 
   4  -2  12        6.72       -5.67      7.29 o 
   5  -2  12        6.61       -2.43      8.10 o 
   6  -2  12        0.16      -10.93      7.29 o 
   7  -2  12      378.74      370.11     23.49 o 
   8  -2  12       23.95        8.91      9.72 o 
   9  -2  12       23.70       21.06     10.53 o 
  -1  -1  12       74.04       76.13      8.91 o 
   0  -1  12       11.48        1.62      4.05 o 
   1  -1  12      161.52      169.26     11.34 o 
   2  -1  12      119.22      117.69      7.34 o 
   3  -1  12        2.12       -1.62      7.29 o 
   4  -1  12        2.05        0.00      7.29 o 
   5  -1  12      105.44       97.18     12.96 o 
   6  -1  12        4.03       -1.62      8.10 o 
   7  -1  12       77.46       67.22     12.15 o 
   8  -1  12       44.44       38.06     12.15 o 
   9  -1  12       26.30       26.73     10.53 o 
  10  -1  12        3.57        8.91     10.53 o 
  -2   0  12        0.01        1.62      4.86 o 
  -1   0  12       23.09       25.92      6.48 o 
   1   0  12       39.88       46.97      6.48 o 
   2   0  12       42.52       49.08      5.39 o 
   3   0  12       14.27       16.20      7.69 o 
   4   0  12       71.67       72.89     11.34 o 
   5   0  12        4.31        4.05      8.10 o 
   6   0  12       32.28       59.93     11.34 o 
   7   0  12      106.08      108.52     14.58 o 
   8   0  12       16.87       12.15      9.72 o 
   9   0  12        3.41       -3.24      8.91 o 
  10   0  12       53.66       42.11     12.15 o 
  -2   1  12       72.99       72.08      9.72 o 
  -1   1  12       12.26        8.10      4.86 o 
   0   1  12       44.39       34.01      6.48 o 
   1   1  12        2.84        0.81      4.05 o 
   2   1  12       59.05       47.00      5.67 o 
   3   1  12       37.49       39.41      4.78 o 
   4   1  12      140.59      134.09      8.09 o 
   5   1  12       59.49       63.17     11.34 o 
   6   1  12      678.10      681.09     30.77 o 
   7   1  12      104.20       94.75     13.77 o 
   8   1  12       84.77       81.80     12.96 o 
   9   1  12       36.89       34.82     11.34 o 
  10   1  12       18.49       12.96     10.53 o 
  11   1  12       30.10       38.06     12.15 o 
  -3   2  12       15.01       21.06      7.29 o 
  -2   2  12       17.13       18.63      6.48 o 
  -1   2  12       31.45       15.39      5.67 o 
   0   2  12        7.96        5.67      4.86 o 
   1   2  12        5.15        9.72      4.05 o 
   2   2  12       14.24       15.29      4.86 o 
   3   2  12      157.34      146.23      8.09 o 
   4   2  12      291.50      296.81     15.39 o 
   5   2  12        4.36        5.78      3.01 o 
   6   2  12        8.47       12.15      8.91 o 
   7   2  12        1.10        6.48      8.91 o 
   8   2  12        1.82        5.67      8.91 o 
   9   2  12        0.68        5.67      8.91 o 
  10   2  12        5.85       12.96      9.72 o 
  11   2  12       80.75       87.46     14.58 o 
  -3   3  12       31.52       27.54      8.10 o 
  -2   3  12       38.74       47.78      8.10 o 
  -1   3  12        8.46       -1.62      4.05 o 
   0   3  12        7.07       10.53      4.86 o 
   1   3  12       76.11       80.18      8.91 o 
   2   3  12       96.24       84.23      8.91 o 
   3   3  12       81.48       88.27     10.53 o 
   4   3  12       31.77       29.72      4.78 o 
   5   3  12        2.07        1.25      3.24 o 
   6   3  12        6.67        5.67      3.01 o 
   7   3  12        2.24        1.74      2.33 o 
   8   3  12       22.39       29.15     10.53 o 
   9   3  12        1.29        2.43      8.91 o 
  10   3  12      199.96      216.23     19.44 o 
  11   3  12        5.49       14.58      9.72 o 
  -3   4  12       17.88       18.63      7.29 o 
  -2   4  12       58.06       49.40      8.91 o 
  -1   4  12      165.85      193.56     13.77 o 
   0   4  12      215.43      231.62     13.77 o 
   1   4  12        0.07       -1.62      4.05 o 
   2   4  12        5.49        6.48      4.86 o 
   3   4  12      134.45      140.46      8.36 o 
   4   4  12      132.27      144.17      7.94 o 
   5   4  12       11.54        7.12      3.54 o 
   6   4  12       42.28       50.51      5.67 o 
   7   4  12       31.73       34.23      4.35 o 
   8   4  12       91.62      101.23     13.77 o 
   9   4  12        1.77       -3.24      8.10 o 
  10   4  12      136.75      134.44     15.39 o 
  11   4  12      180.99      194.37     18.63 o 
  -3   5  12        0.05        7.29      6.48 o 
  -2   5  12        8.64        7.29      6.48 o 
  -1   5  12        0.00       -4.05      4.86 o 
   0   5  12        3.32        5.67      5.67 o 
   1   5  12        4.77        8.10      4.86 o 
   2   5  12       47.49       54.26      7.29 o 
   3   5  12        0.52        2.06      3.43 o 
   4   5  12       37.59       25.73      4.64 o 
   5   5  12       11.47        8.39      3.54 o 
   6   5  12       20.92       22.44      4.86 o 
   7   5  12       32.45       36.44      8.91 o 
   8   5  12      589.86      598.49     29.15 o 
   9   5  12      250.91      260.77     19.44 o 
  10   5  12       65.09       61.55     12.15 o 
  11   5  12        0.17        5.67      8.10 o 
  -3   6  12      108.33      102.85     12.96 o 
  -2   6  12       35.55       24.30      7.29 o 
  -1   6  12        1.30        0.00      5.67 o 
   0   6  12       52.64       63.17      8.91 o 
   1   6  12       12.84       19.44      5.67 o 
   2   6  12        3.28        1.62      4.86 o 
   3   6  12       17.48       14.81      3.89 o 
   4   6  12      442.81      460.07     24.30 o 
   5   6  12      376.14      394.59     13.23 o 
   6   6  12        0.05       12.15      7.29 o 
   7   6  12        2.74        4.86      7.29 o 
   8   6  12       31.81       51.02     10.53 o 
   9   6  12      131.16      131.20     14.58 o 
  10   6  12      220.61      247.82     18.63 o 
  11   6  12        7.65       22.68      8.91 o 
  -2   7  12      231.10      231.62     16.20 o 
  -1   7  12       23.59       24.30      8.10 o 
   0   7  12        0.69       -1.62      5.67 o 
   1   7  12        1.13       -1.62      4.86 o 
   2   7  12        1.57       -7.29      4.86 o 
   3   7  12      363.47      375.08     18.63 o 
   4   7  12       61.91       54.69      5.64 o 
   5   7  12       21.18       20.39      4.47 o 
   6   7  12      144.92      152.25     13.77 o 
   7   7  12       25.89       38.06      8.91 o 
   8   7  12        4.42       10.53      7.29 o 
   9   7  12      118.38      115.81     13.77 o 
  10   7  12       45.88       48.59     10.53 o 
  -2   8  12        1.71       -0.81      6.48 o 
  -1   8  12        6.66       14.58      7.29 o 
   0   8  12      358.55      354.72     19.44 o 
   1   8  12       27.96       26.73      7.29 o 
   2   8  12        7.23        8.91      6.48 o 
   3   8  12       26.47       25.11      7.29 o 
   4   8  12      153.13      154.53      8.86 o 
   5   8  12        6.95        4.86      5.67 o 
   6   8  12        0.00        2.43      5.67 o 
   7   8  12       17.26       25.92      8.10 o 
   8   8  12        0.21       -2.43      6.48 o 
   9   8  12       35.17       45.35      9.72 o 
  10   8  12      119.71      134.44     13.77 o 
  -2   9  12        8.69       17.82      8.10 o 
  -1   9  12        2.87        1.62      7.29 o 
   0   9  12       47.58       64.79     10.53 o 
   2   9  12       31.25       43.73      8.91 o 
   3   9  12       72.54       82.61     10.53 o 
   4   9  12       39.96       39.92      5.42 o 
   5   9  12       45.00       55.07      8.10 o 
   6   9  12       89.45       87.46     10.53 o 
   7   9  12        0.36        3.24      5.67 o 
   8   9  12      130.63      123.10     12.96 o 
   9   9  12       79.30       82.61     11.34 o 
  -1  10  12      151.59      151.44     15.39 o 
   0  10  12       63.46       68.03     10.53 o 
   1  10  12      470.94      515.07     25.11 o 
   2  10  12       48.80       46.16      9.72 o 
   3  10  12       12.99        7.29      6.48 o 
   4  10  12       28.83       38.87      7.29 o 
   5  10  12      300.02      317.46     17.82 o 
   6  10  12       41.04       51.02      8.91 o 
   7  10  12       45.89       56.69      9.72 o 
   8  10  12       37.14       25.92      8.10 o 
   0  11  12      101.85       95.56     12.96 o 
   1  11  12        1.17       -4.86      6.48 o 
   2  11  12        1.11       -4.05      6.48 o 
   4  11  12       84.85       90.70      9.72 o 
   5  11  12      144.10      153.87     12.15 o 
   6  11  12       77.83       85.85     10.53 o 
   7  11  12       13.59       14.58      6.48 o 
   2  12  12       38.54       49.40      9.72 o 
   5  12  12        0.75        4.86      4.05 o 
   3  -3  13        0.08        1.62      8.91 o 
   4  -3  13        4.12       -5.67      8.10 o 
   5  -3  13       28.75       32.39     10.53 o 
   6  -3  13        8.32        7.29      9.72 o 
   2  -2  13       48.61       58.01      6.88 o 
   3  -2  13        0.01       -2.43      8.10 o 
   4  -2  13        0.69       -4.86      8.10 o 
   5  -2  13       26.66       29.96     10.53 o 
   6  -2  13        0.54       -4.86      8.91 o 
   7  -2  13       31.31       22.68     11.34 o 
   8  -2  13       65.86       58.31     13.77 o 
   1  -1  13        1.16        4.05      4.05 o 
   2  -1  13       27.11       24.30      5.67 o 
   3  -1  13        0.13        0.37      7.29 o 
   4  -1  13        0.79       -2.43      8.10 o 
   5  -1  13      172.19      149.01     16.20 o 
   6  -1  13        0.02       -2.43      8.91 o 
   7  -1  13        0.00      -12.15      8.91 o 
   8  -1  13       37.92       32.39     11.34 o 
   9  -1  13       23.20       28.35     11.34 o 
   0   0  13      144.36      193.56     12.96 o 
   1   0  13        0.55       -3.24      3.24 o 
   2   0  13      107.45      100.42      8.91 o 
   3   0  13        1.84        3.59      3.01 o 
   4   0  13       58.71       52.41      6.13 o 
   5   0  13       45.21       31.58     10.53 o 
   6   0  13       54.78       38.06     11.34 o 
   7   0  13       14.74       28.35     10.53 o 
   8   0  13       58.89       55.88     12.96 o 
   9   0  13       31.04       44.54     12.15 o 
  -1   1  13       36.75       38.87      7.29 o 
   0   1  13       29.58       30.77      6.48 o 
   1   1  13       23.29       21.06      5.67 o 
   2   1  13        8.15       10.53      4.05 o 
   3   1  13       26.55       35.34      4.90 o 
   4   1  13        1.70       -0.58      3.01 o 
   5   1  13        2.88       10.78      3.69 o 
   6   1  13        8.43        6.48      8.91 o 
   7   1  13        0.52       -4.86      8.91 o 
   8   1  13        7.28       14.58      9.72 o 
   9   1  13       19.60       13.77     10.53 o 
  10   1  13       42.84       43.73     12.96 o 
  -1   2  13        7.84        3.24      5.67 o 
   0   2  13       74.58       95.56     10.53 o 
   1   2  13        1.69       -0.81      4.05 o 
   2   2  13       35.17       43.73      6.48 o 
   3   2  13       73.68       71.66      6.88 o 
   4   2  13       54.67       51.07      5.83 o 
   5   2  13        4.67        7.23      4.45 o 
   6   2  13        4.90        7.99      3.04 o 
   7   2  13       21.95       22.68     10.53 o 
   8   2  13       20.27       24.30     10.53 o 
   9   2  13        5.46        4.05      9.72 o 
  10   2  13       13.50       10.53     10.53 o 
  -1   3  13      107.62      101.23     11.34 o 
   0   3  13       90.81       93.94     10.53 o 
   1   3  13       14.63       14.58      4.86 o 
   2   3  13       28.22       38.06      6.48 o 
   3   3  13        0.01        1.06      2.96 o 
   4   3  13        1.08        3.59      4.86 o 
   5   3  13       10.55        9.18      3.62 o 
   6   3  13       36.47       40.66      4.99 o 
   7   3  13        1.03        0.23      3.01 o 
   8   3  13       17.88       21.87      9.72 o 
   9   3  13      330.33      362.82     23.49 o 
  10   3  13       42.87       29.15     10.53 o 
  -1   4  13        1.68       -4.05      4.86 o 
   0   4  13       33.73       22.68      6.48 o 
   1   4  13       22.40       24.30      6.48 o 
   2   4  13        1.98        6.48      4.86 o 
   3   4  13       21.80       17.82      5.67 o 
   4   4  13      434.55      419.07     14.01 o 
   5   4  13       33.95       42.59      6.48 o 
   6   4  13       30.87       35.95      4.78 o 
   7   4  13        1.10       -2.24      3.64 o 
   8   4  13       14.35        7.29      8.91 o 
   9   4  13       99.91      116.62     15.39 o 
  10   4  13        0.06        8.10      8.91 o 
  -1   5  13        7.25        1.62      5.67 o 
   0   5  13       12.72       18.63      6.48 o 
   1   5  13       13.93        8.91      4.86 o 
   2   5  13        3.67       -1.62      4.05 o 
   3   5  13       65.16       59.93      8.10 o 
   4   5  13        4.32        1.31      3.43 o 
   5   5  13       16.08       14.27      4.17 o 
   6   5  13        0.81       -1.43      2.96 o 
   7   5  13      185.25      179.79     16.20 o 
   8   5  13        0.08       12.96      8.91 o 
   9   5  13       12.77       15.39      8.91 o 
  10   5  13        5.17        4.86      8.91 o 
  -1   6  13      309.83      362.01     20.25 o 
   0   6  13      101.79      102.04     11.34 o 
   1   6  13        5.50        4.05      5.67 o 
   2   6  13       32.35       32.39      7.29 o 
   3   6  13       59.66       52.64      8.10 o 
   4   6  13        5.06        4.86      3.89 o 
   5   6  13       78.47       69.95      6.42 o 
   6   6  13        0.35       -0.06      4.45 o 
   7   6  13       62.33       61.55     10.53 o 
   8   6  13       71.54       61.55     11.34 o 
   9   6  13        1.58        1.62      7.29 o 
  10   6  13        0.56       11.34      8.10 o 
  -1   7  13        7.51        2.43      6.48 o 
   0   7  13       98.56       89.08     11.34 o 
   1   7  13       60.25       58.31      9.72 o 
   2   7  13       12.19       11.34      5.67 o 
   3   7  13        0.16       -6.07      4.05 o 
   4   7  13       20.07       29.15      4.84 o 
   5   7  13        0.04        5.21      3.89 o 
   6   7  13       26.90       38.87      8.91 o 
   7   7  13        0.01        4.05      6.48 o 
   8   7  13        3.83        3.24      6.48 o 
   9   7  13       96.13       83.42     12.15 o 
  -1   8  13       61.38       60.74     11.34 o 
   0   8  13       59.14       46.97      9.72 o 
   1   8  13       28.72       35.63      8.10 o 
   2   8  13      132.83      161.16     13.77 o 
   3   8  13        7.70       -1.62      4.86 o 
   4   8  13      241.50      235.77     10.58 o 
   5   8  13        6.54       10.53      5.67 o 
   6   8  13       21.48       27.54      7.29 o 
   7   8  13       18.28       17.01      7.29 o 
   8   8  13      311.58      319.89     20.25 o 
   9   8  13        1.01       -0.81      6.48 o 
   0   9  13      235.81      275.35     18.63 o 
   1   9  13      249.77      264.01     17.82 o 
   2   9  13       22.56       25.92      8.10 o 
   3   9  13       39.09       34.82      8.10 o 
   4   9  13        6.33        2.43      5.67 o 
   5   9  13       46.81       55.88      8.91 o 
   6   9  13      138.15      129.58     12.15 o 
   7   9  13       20.55       21.06      7.29 o 
   8   9  13       95.12      110.95     12.96 o 
   1  10  13        0.23       -1.62      7.29 o 
   2  10  13      220.27      217.85     16.20 o 
   3  10  13      314.69      379.82     20.25 o 
   5  10  13       16.41       25.92      7.29 o 
   6  10  13        1.39        4.05      5.67 o 
   7  10  13       34.21       30.77      7.29 o 
   2  11  13       28.58       34.01      9.72 o 
   5  11  13       62.35       63.98      8.91 o 
   6  11  13      120.23      144.96     12.96 o 
   4  -1  14        0.42        3.54      7.29 o 
   5  -1  14       69.01       49.40     12.15 o 
   6  -1  14      213.74      233.24     21.06 o 
   7  -1  14      319.03      349.86     25.11 o 
   2   0  14        4.76        4.05      4.05 o 
   3   0  14      227.62      215.42     12.96 o 
   4   0  14      125.08      132.09      8.83 o 
   5   0  14        1.79       -5.67      8.91 o 
   6   0  14      242.74      211.37     20.25 o 
   7   0  14       60.50       74.51     13.77 o 
   8   0  14        0.90        3.24     10.53 o 
   1   1  14        5.34        8.10      4.86 o 
   2   1  14        0.33        0.00      3.24 o 
   3   1  14       45.89       46.97      7.29 o 
   4   1  14      201.00      182.72     10.04 o 
   5   1  14       58.83       58.02      6.59 o 
   6   1  14       40.45       43.30      9.31 o 
   7   1  14        5.31       12.15      9.72 o 
   8   1  14      111.68       95.56     14.58 o 
   1   2  14      130.63      121.48     10.53 o 
   2   2  14       18.70       14.58      5.67 o 
   3   2  14       44.59       43.73      6.48 o 
   4   2  14       38.74       31.24      9.31 o 
   5   2  14      106.82      119.23      7.94 o 
   6   2  14       79.56       74.44      6.87 o 
   7   2  14       37.39       53.55      8.91 o 
   8   2  14       71.14       80.99     14.58 o 
   9   2  14        1.13        4.05      9.72 o 
   1   3  14       76.72       81.80      9.72 o 
   2   3  14        1.77       -3.24      4.05 o 
   3   3  14      201.32      187.89     12.15 o 
   4   3  14       25.90       29.40      8.10 o 
   5   3  14        1.77       -0.35      3.01 o 
   6   3  14       11.53       13.58      3.74 o 
   7   3  14       68.60       85.80      8.50 o 
   8   3  14       77.89       81.80     13.77 o 
   9   3  14       29.67       34.82     11.34 o 
   0   4  14       34.78       60.74      9.72 o 
   1   4  14        4.27        4.86      4.86 o 
   2   4  14       43.99       46.16      8.10 o 
   3   4  14        4.09        7.29      4.86 o 
   4   4  14       89.45      102.63      7.59 o 
   5   4  14       37.91       36.51      7.69 o 
   6   4  14        9.19        9.31      3.69 o 
   7   4  14        0.45       -2.43      5.26 o 
   8   4  14        0.02        7.29      8.91 o 
   9   4  14       15.46       14.58      9.72 o 
   0   5  14      187.85      210.56     15.39 o 
   1   5  14       31.61       30.77      7.29 o 
   2   5  14        0.00        0.81      4.86 o 
   3   5  14       36.57       38.87      7.29 o 
   4   5  14        9.11       13.77      5.67 o 
   5   5  14        1.59        1.30      4.04 o 
   6   5  14       13.38       15.66      4.27 o 
   7   5  14        2.14       15.39      8.10 o 
   8   5  14        6.85        6.48      8.10 o 
   9   5  14      335.47      346.62     22.68 o 
   0   6  14       23.54       27.54      7.29 o 
   1   6  14        9.68       17.82      6.48 o 
   2   6  14       22.85       24.30      7.29 o 
   3   6  14       59.80       52.64      8.10 o 
   4   6  14        4.54        0.00      4.86 o 
   5   6  14      115.72      117.62      7.77 o 
   6   6  14       33.02       36.65      5.67 o 
   7   6  14       41.10       46.16      9.72 o 
   8   6  14      146.75      153.06     16.20 o 
   9   6  14       30.67       27.54      9.72 o 
   1   7  14        0.37       -6.48      5.67 o 
   2   7  14      413.03      459.19     22.68 o 
   3   7  14       25.52       31.58      7.29 o 
   4   7  14       83.70       93.13     10.53 o 
   5   7  14        0.51       -0.12      6.48 o 
   6   7  14       18.85       18.63      7.29 o 
   7   7  14        0.38       13.77      7.29 o 
   8   7  14      196.73      166.83     15.39 o 
   1   8  14       41.18       59.93     10.53 o 
   2   8  14       26.66       11.34      6.48 o 
   3   8  14        2.45       -8.50      5.67 o 
   4   8  14       29.09       24.30      7.29 o 
   5   8  14       38.73       41.30      8.10 o 
   6   8  14        0.18       -4.05      5.67 o 
   7   8  14        1.27        7.29      6.48 o 
   8   8  14       10.29       13.77      7.29 o 
   2   9  14      162.19      186.27     15.39 o 
   3   9  14       23.26       17.82      7.29 o 
   4   9  14       72.85       90.70     11.34 o 
   5   9  14      180.72      183.84     13.77 o 
   6   9  14        0.42        2.43      5.67 o 
   7   9  14       58.93       63.17      9.72 o 
   4   2  15      243.24      238.10     14.58 o 
   5   2  15      109.11      118.62     18.63 o 
   6   2  15        1.11        1.91      3.74 o 
   3   3  15       84.28       97.18     10.53 o 
   4   3  15       99.97      110.95      9.72 o 
   5   3  15        6.89        5.26     11.34 o 
   6   3  15        0.14       -2.70      5.26 o 
   7   3  15       21.66       13.51      4.41 o 
   3   4  15        5.03        6.48      5.67 o 
   4   4  15        5.83        9.72      4.86 o 
   5   4  15       38.21       46.00      8.50 o 
   6   4  15        2.17        2.97      3.62 o 
   7   4  15       13.66       16.41      4.90 o 
   3   5  15        1.93       -6.07      4.05 o 
   4   5  15        0.26       -1.62      4.86 o 
   5   5  15        4.61        8.15      8.10 o 
   6   5  15        0.35       -0.54      3.62 o 
   7   5  15       10.38       12.96      8.91 o 
   3   6  15       31.16       38.06      7.29 o 
   4   6  15       19.81       15.39      6.48 o 
   5   6  15       58.89       60.74      8.91 o 
   6   6  15      117.67      137.60      8.95 o 
   7   6  15        7.02        4.86      8.10 o 
   4   7  15       67.99       88.27     10.53 o 
   5   7  15       47.87       50.21      8.91 o 
   6   7  15       17.21       23.49      8.10 o 
                                                 
